# Supplementary material for: Regulation of ADP-ribosyltransferase activity by ART domain dimerization in PARP15
Source: Nat Commun. 2025 Oct 29;16:9567. doi: 10.1038/s41467-025-65315-9 (PMC12572374; doi:10.1038/s41467-025-65315-9)
Supplement: Supplementary file 4 — Source data [file 41467_2025_65315_MOESM4_ESM.xlsx]

## Sheet: Fig. 1a-f
Data was analyzed in OMNISEC v11.36
PARP15 ART					PARP14 ART					PARP10 ART						PARP15 m2-ART					PARP15 m2
Refractive index (RI)		Derived Molecular Weight			Refractive index (RI)		Derived Molecular Weight			Refractive index (RI)		Derived Molecular Weight				Refractive index (RI)		Derived Molecular Weight			Refractive index (RI)		Derived Molecular Weight
Retention volume (mL)	RI	Retention volume	Peak 1		Retention volume (mL)	RI	Retention volume	Peak 1		Retention volume (mL)	RI	Retention volume	Peak 1	Peak 2		Retention volume (mL)	RI	Retention volume	Peak 1		Retention volume (mL)	RI	Retention volume	Peak 1
0	0.318735	15.64	49630.7		0	-0.07404	16.91	24066.2		0	-0.0244	15.435	62531.8			0	-0.07327	13.915	91253.9		0	0.162952	16.0983	27092
0.001667	0.308475	15.6417	47115.6		0.001667	-0.09124	16.9117	15217.6		0.001667	-0.04252	15.4367	56475.5			0.001667	-0.08631	13.9167	88888.7		0.001667	0.139597	16.1	26363.9
0.003333	0.299314	15.6433	47368.5		0.003333	-0.10744	16.9133	15284.5		0.003333	-0.05894	15.4383	56335.2			0.003333	-0.09406	13.9183	89191.9		0.003333	0.12314	16.1017	26329.1
0.005	0.300155	15.645	47619.4		0.005	-0.12163	16.915	15345.3		0.005	-0.07285	15.44	56175			0.005	-0.09701	13.92	89598.5		0.005	0.114885	16.1033	26302.5
0.006667	0.304893	15.6467	47849.2		0.006667	-0.13233	16.9167	24011.2		0.006667	-0.08117	15.4417	64826.7			0.006667	-0.09996	13.9217	89961.4		0.006667	0.11183	16.105	26288
0.008333	0.312232	15.6483	48090.1		0.008333	-0.13983	16.9183	24197.7		0.008333	-0.08419	15.4433	64367.7			0.008333	-0.10561	13.9233	90237		0.008333	0.111275	16.1067	26295.6
0.01	0.323072	15.65	48277.2		0.01	-0.14653	16.92	24380.9		0.01	-0.08111	15.445	64066.8			0.01	-0.11406	13.925	90471.4		0.01	0.116419	16.1083	26336.8
0.011667	0.331912	15.6517	48392.6		0.011667	-0.15483	16.9217	24451.9		0.011667	-0.07753	15.4467	63947.9			0.011667	-0.12091	13.9267	90720.9		0.011667	0.127064	16.11	26385.3
0.013333	0.339651	15.6533	48443.4		0.013333	-0.16492	16.9233	24468.6		0.013333	-0.07154	15.4483	63842.2			0.013333	-0.12646	13.9283	90955.1		0.013333	0.134508	16.1117	26404.7
0.015	0.34359	15.655	48511.5		0.015	-0.17582	16.925	24808.9		0.015	-0.06266	15.45	63746.8			0.015	-0.13421	13.93	91187.6		0.015	0.144552	16.1133	26368.2
0.016667	0.343929	15.6567	48560.1		0.016667	-0.18652	16.9267	25599.3		0.016667	-0.05108	15.4517	63621.6			0.016667	-0.14306	13.9317	91296.7		0.016667	0.148497	16.115	26324.1
0.018333	0.343768	15.6583	48613.7		0.018333	-0.19852	16.9283	26447.7		0.018333	-0.0423	15.4533	63412.8			0.018333	-0.15211	13.9333	91283.9		0.018333	0.154142	16.1167	26283
0.02	0.341709	15.66	48665.2		0.02	-0.20891	16.93	27578.2		0.02	-0.03451	15.455	63196.9			0.02	-0.16166	13.935	91261.6		0.02	0.155786	16.1183	26222.8
0.021667	0.340746	15.6617	48686.8		0.021667	-0.21901	16.9317	28747.6		0.021667	-0.03183	15.4567	62937.1			0.021667	-0.17111	13.9367	91115.2		0.021667	0.150931	16.12	26168
0.023333	0.336986	15.6633	48728.4		0.023333	-0.2276	16.9333	29485.9		0.023333	-0.01795	15.4583	62644.5			0.023333	-0.17836	13.9383	90876.7		0.023333	0.147775	16.1217	26134.4
0.025	0.335726	15.665	48816.3		0.025	-0.2337	16.935	29751.7		0.025	0.005234	15.46	62304			0.025	-0.18661	13.94	90674.8		0.025	0.14212	16.1233	26126.1
0.026667	0.342864	15.6667	48917.7		0.026667	-0.2397	16.9367	29918		0.026667	0.024417	15.4617	62003.4			0.026667	-0.19426	13.9417	90455.6		0.026667	0.133365	16.125	26136.5
0.028333	0.353705	15.6683	49024.3		0.028333	-0.2312	16.9383	29666.9		0.028333	0.040599	15.4633	61656.4			0.028333	-0.20221	13.9433	90216.7		0.028333	0.123208	16.1267	26171.9
0.03	0.365644	15.67	49112.4		0.03	-0.207	16.94	28852.3		0.03	0.052981	15.465	61366.9			0.03	-0.20876	13.945	89988.1		0.03	0.128153	16.1283	26214.2
0.031667	0.374483	15.6717	49184		0.031667	-0.1824	16.9417	27964.2		0.031667	0.056764	15.4667	61217			0.031667	-0.20011	13.9467	89859.9		0.031667	0.139798	16.13	26253.8
0.033333	0.380622	15.6733	49206		0.033333	-0.16009	16.9433	26945		0.033333	0.054647	15.4683	61135.3			0.033333	-0.18546	13.9483	89782.5		0.033333	0.151242	16.1317	26265
0.035	0.379862	15.675	49223.3		0.035	-0.13649	16.945	25982.8		0.035	0.051929	15.47	61034.3			0.035	-0.17341	13.95	89798.6		0.035	0.160287	16.1333	26274.6
0.036667	0.3802	15.6767	49245.6		0.036667	-0.11579	16.9467	25419		0.036667	0.052812	15.4717	60954.1			0.036667	-0.16436	13.9517	89714.8		0.036667	0.165832	16.135	26278
0.038333	0.372341	15.6783	49265.5		0.038333	-0.10099	16.9483	25381.5		0.038333	0.052093	15.4733	60903.4			0.038333	-0.16031	13.9533	89575.9		0.038333	0.166476	16.1367	26271.4
0.04	0.36428	15.68	49287.5		0.04	-0.09288	16.95	25491.8		0.04	0.049677	15.475	60915.8			0.04	-0.15456	13.955	89508.8		0.04	0.16362	16.1383	26276.7
0.041667	0.355018	15.6817	49313.4		0.041667	-0.08658	16.9517	25708		0.041667	0.044058	15.4767	61057.2			0.041667	-0.148	13.9567	89437.4		0.041667	0.156464	16.14	26304.4
0.043333	0.345559	15.6833	49340.1		0.043333	-0.08408	16.9533	25935.5		0.043333	0.033341	15.4783	61183.1			0.043333	-0.14145	13.9583	89356.1		0.043333	0.14601	16.1417	26352.7
0.045	0.336097	15.685	49400		0.045	-0.08387	16.955	25992.3		0.045	0.025124	15.48	61260.3			0.045	-0.1362	13.96	89156.6		0.045	0.138054	16.1433	26424
0.046667	0.326937	15.6867	49499.4		0.046667	-0.08717	16.9567	25941.7		0.046667	0.011805	15.4817	61335.2			0.046667	-0.12995	13.9617	88899		0.046667	0.129798	16.145	26520.9
0.048333	0.321876	15.6883	49594.7		0.048333	-0.09037	16.9583	25539.5		0.048333	0.000788	15.4833	61361.9			0.048333	-0.1181	13.9633	88626.3		0.048333	0.121343	16.1467	26630.3
0.05	0.320116	15.69	49693.9		0.05	-0.09887	16.96	24826.6		0.05	-0.00993	15.485	61322.8			0.05	-0.10445	13.965	88451.9		0.05	0.117287	16.1483	26717.3
0.051667	0.319656	15.6917	49783.4		0.051667	-0.10707	16.9617	24041.9		0.051667	-0.01575	15.4867	61297.3			0.051667	-0.0919	13.9667	88377.3		0.051667	0.112932	16.15	26768.7
0.053333	0.324095	15.6933	49864		0.053333	-0.11697	16.9633	23182.7		0.053333	-0.02336	15.4883	61262.3			0.053333	-0.07785	13.9683	88337.6		0.053333	0.114176	16.1517	26793.2
0.055	0.329534	15.695	49955.1		0.055	-0.12626	16.965	22446.5		0.055	-0.02838	15.49	61103			0.055	-0.0681	13.97	88283.5		0.055	0.122321	16.1533	26774.9
0.056667	0.337874	15.6967	50039.6		0.056667	-0.13516	16.9667	22089		0.056667	-0.0301	15.4917	60910.9			0.056667	-0.06205	13.9717	88266.9		0.056667	0.127466	16.155	26736.4
0.058333	0.351712	15.6983	50096.7		0.058333	-0.14256	16.9683	22255.2		0.058333	-0.03092	15.4933	60706.3			0.058333	-0.0591	13.9733	88260.7		0.058333	0.13551	16.1567	26687.2
0.06	0.368052	15.7	50139.7		0.06	-0.14956	16.97	22626.1		0.06	-0.02783	15.495	60472.2			0.06	-0.05335	13.975	88325.6		0.06	0.146755	16.1583	26666
0.061667	0.378091	15.7017	50175.5		0.061667	-0.15935	16.9717	23299.4		0.061667	-0.02315	15.4967	60224.3			0.061667	-0.0536	13.9767	88446		0.061667	0.159799	16.16	26661.5
0.063333	0.384131	15.7033	50202		0.063333	-0.17415	16.9733	24175.3		0.063333	-0.01717	15.4983	60085.4			0.063333	-0.05495	13.9783	88485.2		0.063333	0.169944	16.1617	26691.6
0.065	0.38717	15.705	50219.7		0.065	-0.18884	16.975	25010.9		0.065	-0.00609	15.5	59874.9			0.065	-0.0571	13.98	88408.8		0.065	0.180488	16.1633	26748
0.066667	0.38711	15.7067	50228.5		0.066667	-0.20385	16.9767	25762.3		0.066667	0.009795	15.5017	59681.8			0.066667	-0.06185	13.9817	88308.7		0.066667	0.187033	16.165	26817.3
0.068333	0.388049	15.7083	50229.5		0.068333	-0.21804	16.9783	26299.5		0.068333	0.021579	15.5033	59550.3			0.068333	-0.0685	13.9833	88172.9		0.068333	0.188878	16.1667	26886.8
0.07	0.383488	15.71	50232.3		0.07	-0.22774	16.98	26478.4		0.07	0.02826	15.505	59451.9			0.07	-0.07735	13.985	88084.8		0.07	0.188522	16.1683	26939.1
0.071667	0.379826	15.7117	50221.5		0.071667	-0.23843	16.9817	26224.9		0.071667	0.029742	15.5067	59313.9			0.071667	-0.085	13.9867	88029.7		0.071667	0.185966	16.17	26967.2
0.073333	0.369266	15.7133	50208.6		0.073333	-0.24504	16.9833	25909.8		0.073333	0.035825	15.5083	59216.7			0.073333	-0.09585	13.9883	87923.5		0.073333	0.180011	16.1717	26987.3
0.075	0.359606	15.715	50203.3		0.075	-0.25053	16.985	25689.6		0.075	0.037008	15.51	59040.9			0.075	-0.1067	13.99	87829.8		0.075	0.171656	16.1733	26979.8
0.076667	0.349344	15.7167	50198.6		0.076667	-0.25583	16.9867	25555.4		0.076667	0.039291	15.5117	58846.2			0.076667	-0.11365	13.9917	87780.7		0.076667	0.164	16.175	26960.2
0.078333	0.343184	15.7183	50181.8		0.078333	-0.25663	16.9883	25500.2		0.078333	0.036672	15.5133	58712			0.078333	-0.1205	13.9933	87863.4		0.078333	0.151344	16.1767	26914.1
0.08	0.338024	15.72	50161.2		0.08	-0.24962	16.99	25586.2		0.08	0.035055	15.515	58662.1			0.08	-0.13215	13.995	87995.2		0.08	0.143689	16.1783	26834.7
0.081667	0.331362	15.7217	50130.7		0.081667	-0.24322	16.9917	25817.3		0.081667	0.029938	15.5167	58618.5			0.081667	-0.144	13.9967	88137.7		0.081667	0.136634	16.18	26760.3
0.083333	0.322603	15.7233	50084		0.083333	-0.23382	16.9933	25906.1		0.083333	0.02512	15.5183	58636.2			0.083333	-0.15635	13.9983	88297.5		0.083333	0.127878	16.1817	26745.5
0.085	0.314341	15.725	50034.4		0.085	-0.22372	16.995	26026.6		0.085	0.018502	15.52	58658.9			0.085	-0.16519	14	88399.7		0.085	0.118423	16.1833	26796.9
0.086667	0.301681	15.7267	49983		0.086667	-0.21162	16.9967	26200.6		0.086667	0.013785	15.5217	58658.2			0.086667	-0.17405	14.0017	88489.2		0.086667	0.104868	16.185	26859.7
0.088333	0.289919	15.7283	49923		0.088333	-0.20502	16.9983	26165.6		0.088333	0.009867	15.5233	58657.6			0.088333	-0.18089	14.0033	88624.5		0.088333	0.091711	16.1867	26927.9
0.09	0.279659	15.73	49870.1		0.09	-0.20021	17	25996.3		0.09	0.00545	15.525	58701.1			0.09	-0.18624	14.005	88744.5		0.09	0.082856	16.1883	26982.1
0.091667	0.2699	15.7317	49830.2		0.091667	-0.19561	17.0017	25850.7		0.091667	-0.00237	15.5267	58742.9			0.091667	-0.18809	14.0067	88830.2		0.091667	0.072901	16.19	27067.3
0.093333	0.257838	15.7333	49793.7		0.093333	-0.1928	17.0033	25663.5		0.093333	-0.00789	15.5283	58786.3			0.093333	-0.19174	14.0083	88904.9		0.093333	0.062245	16.1917	27175.3
0.095	0.249977	15.735	49753.8		0.095	-0.1915	17.005	25414.2		0.095	-0.0153	15.53	58815.8			0.095	-0.18859	14.01	88955		0.095	0.05629	16.1933	27290.7
0.096667	0.243817	15.7367	49715.7		0.096667	-0.1899	17.0067	25380.9		0.096667	-0.02362	15.5317	58803.4			0.096667	-0.17914	14.0117	89055.7		0.096667	0.050135	16.195	27363.1
0.098333	0.241957	15.7383	49689.1		0.098333	-0.1921	17.0083	25286.3		0.098333	-0.03004	15.5333	58792.1			0.098333	-0.16919	14.0133	89166.9		0.098333	0.042579	16.1967	27379.8
0.1	0.241795	15.74	49674.7		0.1	-0.19489	17.01	25092.6		0.1	-0.03936	15.535	58781.9			0.1	-0.15814	14.015	89286.5		0.1	0.039623	16.1983	27366.2
0.101667	0.243835	15.7417	49662.3		0.101667	-0.19929	17.0117	25019.2		0.101667	-0.04767	15.5367	58854.6			0.101667	-0.14699	14.0167	89429.2		0.101667	0.041568	16.2	27340.1
0.103333	0.253474	15.7433	49633.3		0.103333	-0.20719	17.0133	25023.5		0.103333	-0.05279	15.5383	58980.6			0.103333	-0.13714	14.0183	89512.4		0.103333	0.048312	16.2017	27316.1
0.105	0.266214	15.745	49604.4		0.105	-0.20729	17.015	24974.7		0.105	-0.05231	15.54	59135.1			0.105	-0.12749	14.02	89549.9		0.105	0.058457	16.2033	27273.1
0.106667	0.281853	15.7467	49569.3		0.106667	-0.20929	17.0167	24930.5		0.106667	-0.05183	15.5417	59238.4			0.106667	-0.12024	14.0217	89531.4		0.106667	0.071302	16.205	27192.7
0.108333	0.298692	15.7483	49527.9		0.108333	-0.20999	17.0183	24896.3		0.108333	-0.04774	15.5433	59315.9			0.108333	-0.11279	14.0233	89491.8		0.108333	0.085046	16.2067	27097.9
0.11	0.314131	15.75	49494.5		0.11	-0.20998	17.02	24808.2		0.11	-0.03936	15.545	59300.9			0.11	-0.11044	14.025	89397.2		0.11	0.09929	16.2083	26998.6
0.111667	0.32467	15.7517	49464.6		0.111667	-0.21228	17.0217	24791.7		0.111667	-0.02658	15.5467	59259.3			0.111667	-0.11039	14.0267	89250.6		0.111667	0.113435	16.21	26932.9
0.113333	0.33261	15.7533	49423.8		0.113333	-0.21958	17.0233	24840.2		0.113333	-0.0093	15.5483	59159			0.113333	-0.10924	14.0283	89044.3		0.113333	0.12438	16.2117	26883
0.115	0.337449	15.755	49382.4		0.115	-0.22677	17.025	24839.7		0.115	0.010686	15.55	59022.5			0.115	-0.11349	14.03	88826.6		0.115	0.133124	16.2133	26853.3
0.116667	0.342589	15.7567	49356.4		0.116667	-0.23047	17.0267	24834.3		0.116667	0.025569	15.5517	58867.2			0.116667	-0.11914	14.0317	88569		0.116667	0.144269	16.215	26794.4
0.118333	0.347827	15.7583	49325.4		0.118333	-0.23547	17.0283	24775.8		0.118333	0.03585	15.5533	58679.3			0.118333	-0.12549	14.0333	88361.5		0.118333	0.155214	16.2167	26699.4
0.12	0.352267	15.76	49285.9		0.12	-0.24177	17.03	24669.5		0.12	0.047834	15.555	58462.8			0.12	-0.13124	14.035	88148.1		0.12	0.162657	16.2183	26613.8
0.121667	0.350307	15.7617	49241.2		0.121667	-0.24107	17.0317	24580.4		0.121667	0.056816	15.5567	58233.4			0.121667	-0.13449	14.0367	87930.2		0.121667	0.164003	16.22	26551.1
0.123333	0.347546	15.7633	49181.1		0.123333	-0.23876	17.0333	24464.9		0.123333	0.061899	15.5583	58071.6			0.123333	-0.13654	14.0383	87722.9		0.123333	0.160347	16.2217	26503.9
0.125	0.343986	15.765	49114.8		0.125	-0.23576	17.035	24292.2		0.125	0.068381	15.56	57872.5			0.125	-0.14139	14.04	87517.6		0.125	0.155692	16.2233	26422.2
0.126667	0.343525	15.7667	49056.1		0.126667	-0.23046	17.0367	24128.3		0.126667	0.070864	15.5617	57672.9			0.126667	-0.14443	14.0417	87289.7		0.126667	0.153436	16.225	26319.5
0.128333	0.343364	15.7683	49004.5		0.128333	-0.22086	17.0383	24005.6		0.128333	0.071946	15.5633	57480.5			0.128333	-0.14959	14.0433	87083.4		0.128333	0.146981	16.2267	26198.5
0.13	0.344204	15.77	48952.7		0.13	-0.21035	17.04	24047.1		0.13	0.072028	15.565	57224.6			0.13	-0.15983	14.045	86903.3		0.13	0.144325	16.2283	26106.5
0.131667	0.344243	15.7717	48893.2		0.131667	-0.19265	17.0417	24268.7		0.131667	0.072011	15.5667	56989.9			0.131667	-0.16858	14.0467	86738		0.131667	0.14377	16.23	26050.5
0.133333	0.343983	15.7733	48828.8		0.133333	-0.17945	17.0433	24593.4		0.133333	0.070493	15.5683	56761.6			0.133333	-0.17393	14.0483	86586.2		0.133333	0.139914	16.2317	26027.7
0.135	0.343322	15.775	48757.2		0.135	-0.16184	17.045	24867.3		0.135	0.069175	15.57	56503.8			0.135	-0.17558	14.05	86439.8		0.135	0.136658	16.2333	26017.1
0.136667	0.337961	15.7767	48695.9		0.136667	-0.14225	17.0467	25108.2		0.136667	0.071758	15.5717	56226			0.136667	-0.17693	14.0517	86299		0.136667	0.131503	16.235	26007.1
0.138333	0.331401	15.7783	48636.6		0.138333	-0.12824	17.0483	25273.4		0.138333	0.071041	15.5733	56026.9			0.138333	-0.17948	14.0533	86193.2		0.138333	0.123948	16.2367	26008.1
0.14	0.327039	15.78	48571		0.14	-0.11614	17.05	25391		0.14	0.070423	15.575	55839.6			0.14	-0.17633	14.055	86149.7		0.14	0.117092	16.2383	26020
0.141667	0.324479	15.7817	48499.6		0.141667	-0.10624	17.0517	25395.7		0.141667	0.066906	15.5767	55698.6			0.141667	-0.17428	14.0567	86118.3		0.141667	0.112037	16.24	26042.9
0.143333	0.324817	15.7833	48422.7		0.143333	-0.09903	17.0533	25252.7		0.143333	0.063889	15.5783	55641.5			0.143333	-0.16743	14.0583	86108.7		0.143333	0.109782	16.2417	26046.4
0.145	0.327656	15.785	48347.3		0.145	-0.09573	17.055	25032.9		0.145	0.058571	15.58	55572.2			0.145	-0.15848	14.06	86104.6		0.145	0.109526	16.2433	26021.3
0.146667	0.330297	15.7867	48286.1		0.146667	-0.08943	17.0567	24744.5		0.146667	0.052353	15.5817	55478.7			0.146667	-0.14583	14.0617	86117.5		0.146667	0.11117	16.245	25988.7
0.148333	0.338536	15.7883	48236.1		0.148333	-0.08583	17.0583	24463.6		0.148333	0.044436	15.5833	55426			0.148333	-0.12698	14.0633	86133.3		0.148333	0.114514	16.2467	25942.3
0.15	0.345874	15.79	48186.5		0.15	-0.08592	17.06	24299.3		0.15	0.041617	15.585	55397.5			0.15	-0.10843	14.065	86154.5		0.15	0.114259	16.2483	25900.3
0.151667	0.358214	15.7917	48140.9		0.151667	-0.08732	17.0617	24295.7		0.151667	0.0428	15.5867	55345.5			0.151667	-0.08908	14.0667	86169.8		0.151667	0.118303	16.25	25859.1
0.153333	0.373153	15.7933	48103.6		0.153333	-0.08672	17.0633	24328.3		0.153333	0.041682	15.5883	55354.9			0.153333	-0.07373	14.0683	86148.6		0.153333	0.128749	16.2517	25804.5
0.155	0.393393	15.795	48078.7		0.155	-0.08561	17.065	24414.1		0.155	0.039264	15.59	55396.4			0.155	-0.06208	14.07	86130.9		0.155	0.143393	16.2533	25737.7
0.156667	0.414132	15.7967	48062.7		0.156667	-0.08351	17.0667	24522.1		0.156667	0.042947	15.5917	55367.4			0.156667	-0.05223	14.0717	86093.2		0.156667	0.164838	16.255	25715.2
0.158333	0.431273	15.7983	48042.2		0.158333	-0.08401	17.0683	24563.3		0.158333	0.052129	15.5933	55380.1			0.158333	-0.04628	14.0733	86044.2		0.158333	0.187182	16.2567	25711.2
0.16	0.445611	15.8	48013.4		0.16	-0.08451	17.07	24603.4		0.16	0.062212	15.595	55478.7			0.16	-0.03863	14.075	85975		0.16	0.209126	16.2583	25707.1
0.161667	0.460051	15.8017	47982.5		0.161667	-0.08781	17.0717	24658.8		0.161667	0.073494	15.5967	55564.6			0.161667	-0.03558	14.0767	85885.6		0.161667	0.228771	16.26	25694.5
0.163333	0.47549	15.8033	47949		0.163333	-0.09341	17.0733	24544.2		0.163333	0.088877	15.5983	55680.5			0.163333	-0.03272	14.0783	85779.3		0.163333	0.244816	16.2617	25678.7
0.165	0.48753	15.805	47915		0.165	-0.1005	17.075	24362.3		0.165	0.10076	15.6	55804.5			0.165	-0.03477	14.08	85654.8		0.165	0.25866	16.2633	25668.3
0.166667	0.495868	15.8067	47881.5		0.166667	-0.102	17.0767	24243.7		0.166667	0.115141	15.6017	55881			0.166667	-0.03782	14.0817	85512.5		0.166667	0.267804	16.265	25658
0.168333	0.499408	15.8083	47849.1		0.168333	-0.10539	17.0783	24164.2		0.168333	0.130625	15.6033	55863.8			0.168333	-0.04177	14.0833	85360.1		0.168333	0.274749	16.2667	25651.5
0.17	0.499047	15.81	47810.2		0.17	-0.11139	17.08	24128.2		0.17	0.137908	15.605	55830.1			0.17	-0.04512	14.085	85216.3		0.17	0.278494	16.2683	25624.2
0.171667	0.498787	15.8117	47776.2		0.171667	-0.11369	17.0817	24237.9		0.171667	0.148089	15.6067	55704.3			0.171667	-0.04817	14.0867	85053.8		0.171667	0.280138	16.27	25597.9
0.173333	0.493325	15.8133	47747.8		0.173333	-0.11269	17.0833	24367.9		0.173333	0.151073	15.6083	55558.8			0.173333	-0.04903	14.0883	84876		0.173333	0.279582	16.2717	25579.5
0.175	0.486564	15.815	47725.4		0.175	-0.11259	17.085	24496.5		0.175	0.152454	15.61	55398.1			0.175	-0.04747	14.09	84707.8		0.175	0.279628	16.2733	25573.7
0.176667	0.481703	15.8167	47704		0.176667	-0.10869	17.0867	24721.2		0.176667	0.151037	15.6117	55253.5			0.176667	-0.04962	14.0917	84534.8		0.176667	0.276772	16.275	25583.6
0.178333	0.477743	15.8183	47683.2		0.178333	-0.09718	17.0883	24946.9		0.178333	0.150619	15.6133	55148.9			0.178333	-0.05397	14.0933	84366.6		0.178333	0.274917	16.2767	25588.3
0.18	0.476384	15.82	47659.3		0.18	-0.08508	17.09	25133.7		0.18	0.144602	15.615	55103.5			0.18	-0.06002	14.095	84223.5		0.18	0.272661	16.2783	25590.5
0.181667	0.475723	15.8217	47631.7		0.181667	-0.07078	17.0917	25311.2		0.181667	0.138584	15.6167	55097.6			0.181667	-0.06757	14.0967	84089.3		0.181667	0.269506	16.28	25597.4
0.183333	0.473362	15.8233	47608.8		0.183333	-0.05618	17.0933	25424.3		0.183333	0.134766	15.6183	55112.9			0.183333	-0.07182	14.0983	83944.9		0.183333	0.26815	16.2817	25595
0.185	0.466602	15.825	47597.4		0.185	-0.03867	17.095	25401.6		0.185	0.132349	15.62	55154.1			0.185	-0.07657	14.1	83800		0.185	0.262594	16.2833	25585.3
0.186667	0.45814	15.8267	47586.6		0.186667	-0.02237	17.0967	25389.9		0.186667	0.129332	15.6217	55200.7			0.186667	-0.07652	14.1017	83688.4		0.186667	0.255839	16.285	25569.2
0.188333	0.450479	15.8283	47567.7		0.188333	-0.01387	17.0983	25386.9		0.188333	0.130414	15.6233	55253.7			0.188333	-0.07567	14.1033	83573.5		0.188333	0.247684	16.2867	25538.4
0.19	0.441919	15.83	47547		0.19	-0.00817	17.1	25371.4		0.19	0.125996	15.625	55276.4			0.19	-0.07292	14.105	83460.7		0.19	0.238628	16.2883	25469.7
0.191667	0.439958	15.8317	47531.6		0.191667	-0.00066	17.1017	25382.1		0.191667	0.11708	15.6267	55258.3			0.191667	-0.06637	14.1067	83345.3		0.191667	0.231173	16.29	25389.8
0.193333	0.439897	15.8333	47519.4		0.193333	0.002241	17.1033	25407.2		0.193333	0.109561	15.6283	55182.5			0.193333	-0.06042	14.1083	83231.5		0.193333	0.223717	16.2917	25309.8
0.195	0.435536	15.835	47507.6		0.195	0.004046	17.105	25369.2		0.195	0.103044	15.63	55093			0.195	-0.05107	14.11	83112.9		0.195	0.218261	16.2933	25233.3
0.196667	0.433475	15.8367	47498.6		0.196667	0.006041	17.1067	25338.2		0.196667	0.094926	15.6317	54973.3			0.196667	-0.03742	14.1117	82995.5		0.196667	0.214007	16.295	25162.3
0.198333	0.435815	15.8383	47489.7		0.198333	0.003848	17.1083	25360.3		0.198333	0.090309	15.6333	54833.3			0.198333	-0.01937	14.1133	82889.1		0.198333	0.211251	16.2967	25082.4
0.2	0.442455	15.84	47481.9		0.2	-0.00155	17.11	25368.3		0.2	0.084591	15.635	54754.2			0.2	-0.00092	14.115	82776		0.2	0.215495	16.2983	24996.7
0.201667	0.453694	15.8417	47478.1		0.201667	-0.00475	17.1117	25352.5		0.201667	0.079374	15.6367	54747.7			0.201667	0.015533	14.1167	82652.8		0.201667	0.22124	16.3	24911.2
0.203333	0.471433	15.8433	47478.3		0.203333	-0.00494	17.1133	25358.8		0.203333	0.075155	15.6383	54728			0.203333	0.033083	14.1183	82519.1		0.203333	0.229484	16.3017	24843.8
0.205	0.489472	15.845	47475.6		0.205	-0.00785	17.115	25368		0.205	0.071139	15.64	54846.5			0.205	0.047032	14.12	82386.1		0.205	0.244829	16.3033	24786.2
0.206667	0.514513	15.8467	47471.8		0.206667	-0.01094	17.1167	25358.8		0.206667	0.074721	15.6417	55178.1			0.206667	0.054485	14.1217	82267		0.206667	0.262973	16.305	24731.7
0.208333	0.533951	15.8483	47467.8		0.208333	-0.00974	17.1183	25363.7		0.208333	0.081803	15.6433	55524.7			0.208333	0.059233	14.1233	82171.3		0.208333	0.279018	16.3067	24670
0.21	0.54759	15.85	47460.8		0.21	-0.01014	17.12	25384.2		0.21	0.090485	15.645	55809.5			0.21	0.062886	14.125	82088.1		0.21	0.293663	16.3083	24597.7
0.211667	0.559531	15.8517	47447.3		0.211667	-0.01673	17.1217	25376.2		0.211667	0.102267	15.6467	56070.7			0.211667	0.065734	14.1267	81991.5		0.211667	0.303907	16.31	24529.7
0.213333	0.570369	15.8533	47432.7		0.213333	-0.02393	17.1233	25316.9		0.213333	0.12135	15.6483	56217			0.213333	0.064485	14.1283	81872.2		0.213333	0.312051	16.3117	24464.3
0.215	0.574209	15.855	47424.4		0.215	-0.03193	17.125	25240.8		0.215	0.135133	15.65	56129.5			0.215	0.061734	14.13	81745.2		0.215	0.320396	16.3133	24399.5
0.216667	0.580148	15.8567	47418.2		0.216667	-0.03583	17.1267	25162.7		0.216667	0.145616	15.6517	56023.5			0.216667	0.057086	14.1317	81615.2		0.216667	0.326441	16.315	24347.3
0.218333	0.582586	15.8583	47408.6		0.218333	-0.04373	17.1283	25117.5		0.218333	0.154598	15.6533	55884.7			0.218333	0.055837	14.1333	81476.3		0.218333	0.329385	16.3167	24303
0.22	0.583226	15.86	47398.4		0.22	-0.05312	17.13	25087		0.22	0.162281	15.655	55560			0.22	0.053787	14.135	81319		0.22	0.33233	16.3183	24267.6
0.221667	0.579367	15.8617	47397.8		0.221667	-0.05862	17.1317	25089.8		0.221667	0.163963	15.6567	55200.2			0.221667	0.049738	14.1367	81138.1		0.221667	0.332574	16.32	24258.9
0.223333	0.575406	15.8633	47401.8		0.223333	-0.06182	17.1333	25132.6		0.223333	0.167946	15.6583	54892.6			0.223333	0.045987	14.1383	80952.7		0.223333	0.326818	16.3217	24276.7
0.225	0.571344	15.865	47406.6		0.225	-0.06232	17.135	25203.7		0.225	0.168627	15.66	54607			0.225	0.043136	14.14	80780.4		0.225	0.318963	16.3233	24296.6
0.226667	0.566983	15.8667	47409.9		0.226667	-0.05731	17.1367	25275.8		0.226667	0.16681	15.6617	54388.6			0.226667	0.036589	14.1417	80611.6		0.226667	0.314008	16.325	24319.2
0.228333	0.565723	15.8683	47407.7		0.228333	-0.04771	17.1383	25367.8		0.228333	0.159993	15.6633	54347.6			0.228333	0.029137	14.1433	80455.2		0.228333	0.310253	16.3267	24348.5
0.23	0.560862	15.87	47397.4		0.23	-0.03701	17.14	25454.8		0.23	0.154275	15.665	54363.4			0.23	0.02349	14.145	80309.6		0.23	0.308297	16.3283	24371
0.231667	0.555902	15.8717	47381.1		0.231667	-0.0229	17.1417	25485.8		0.231667	0.147458	15.6667	54409.7			0.231667	0.01724	14.1467	80172		0.231667	0.306541	16.33	24389.8
0.233333	0.549641	15.8733	47366.4		0.233333	-0.0068	17.1433	25461.9		0.233333	0.14284	15.6683	54423.3			0.233333	0.009289	14.1483	80033.1		0.233333	0.303086	16.3317	24407
0.235	0.542881	15.875	47347.2		0.235	0.007401	17.145	25432.6		0.235	0.139722	15.67	54397.5			0.235	0.00014	14.15	79910		0.235	0.29903	16.3333	24414
0.236667	0.53282	15.8767	47325		0.236667	0.0146	17.1467	25371.2		0.236667	0.136405	15.6717	54381.5			0.236667	-0.00551	14.1517	79792.2		0.236667	0.294174	16.335	24411.9
0.238333	0.52256	15.8783	47303.7		0.238333	0.022203	17.1483	25298.8		0.238333	0.130987	15.6733	54268.9			0.238333	-0.00846	14.1533	79678.1		0.238333	0.284119	16.3367	24415.5
0.24	0.509999	15.88	47283		0.24	0.026105	17.15	25254.5		0.24	0.124069	15.675	53985.3			0.24	-0.00931	14.155	79565.2		0.24	0.275364	16.3383	24416
0.241667	0.500438	15.8817	47261.2		0.241667	0.024713	17.1517	25238.2		0.241667	0.114351	15.6767	53684.3			0.241667	-0.00836	14.1567	79435.4		0.241667	0.267508	16.34	24416.7
0.243333	0.495278	15.8833	47241.2		0.243333	0.02281	17.1533	25228.5		0.243333	0.104134	15.6783	53443.8			0.243333	-0.00161	14.1583	79301.1		0.243333	0.262553	16.3417	24417.7
0.245	0.493717	15.885	47229.9		0.245	0.020517	17.155	25243.3		0.245	0.091816	15.68	53193.9			0.245	0.009142	14.16	79174.1		0.245	0.260597	16.3433	24421.6
0.246667	0.493456	15.8867	47222.6		0.246667	0.016417	17.1567	25306.6		0.246667	0.0789	15.6817	53054.6			0.246667	0.022393	14.1617	79069.9		0.246667	0.258642	16.345	24427.6
0.248333	0.498796	15.8883	47210.7		0.248333	0.010821	17.1583	25379		0.248333	0.073182	15.6833	53108.2			0.248333	0.038741	14.1633	78968.1		0.248333	0.256287	16.3467	24430.1
0.25	0.505934	15.89	47193.4		0.25	0.001319	17.16	25468.9		0.25	0.068064	15.685	53183.6			0.25	0.052793	14.165	78871.1		0.25	0.258331	16.3483	24419.5
0.251667	0.516074	15.8917	47174.1		0.251667	-0.00508	17.1617	25523.4		0.251667	0.061547	15.6867	53303.4			0.251667	0.059143	14.1667	78770.3		0.251667	0.265476	16.35	24395.7
0.253333	0.529312	15.8933	47157.8		0.253333	-0.00597	17.1633	25545.1		0.253333	0.058129	15.6883	53592.5			0.253333	0.065696	14.1683	78651.8		0.253333	0.27322	16.3517	24369
0.255	0.544353	15.895	47137.5		0.255	-0.00357	17.165	25544.4		0.255	0.058511	15.69	53895.9			0.255	0.073743	14.17	78543.8		0.255	0.285565	16.3533	24325.8
0.256667	0.558592	15.8967	47116.2		0.256667	-0.00257	17.1667	25554.1		0.256667	0.063295	15.6917	54149.2			0.256667	0.079895	14.1717	78444.9		0.256667	0.300509	16.355	24266.2
0.258333	0.568131	15.8983	47091.4		0.258333	-0.00607	17.1683	25553.5		0.258333	0.073276	15.6933	54379.7			0.258333	0.081244	14.1733	78354.9		0.258333	0.315454	16.3567	24205.3
0.26	0.57797	15.9	47064.5		0.26	-0.01326	17.17	25572.6		0.26	0.082859	15.695	54515.6			0.26	0.080895	14.175	78274.4		0.26	0.325998	16.3583	24144.6
0.261667	0.584109	15.9017	47042.8		0.261667	-0.02326	17.1717	25621.8		0.261667	0.097441	15.6967	54473.3			0.261667	0.082447	14.1767	78182.7		0.261667	0.334643	16.36	24084.8
0.263333	0.587549	15.9033	47027.2		0.263333	-0.03106	17.1733	25662.5		0.263333	0.111324	15.6983	54353.4			0.263333	0.076296	14.1783	78076		0.263333	0.342187	16.3617	24027
0.265	0.590188	15.905	47015.7		0.265	-0.03965	17.175	25690.9		0.265	0.123205	15.7	54207.4			0.265	0.068146	14.18	77961.7		0.265	0.345232	16.3633	23973.1
0.266667	0.589128	15.9067	47002.5		0.266667	-0.05145	17.1767	25733.3		0.266667	0.13399	15.7017	54074.4			0.266667	0.064296	14.1817	77850.8		0.266667	0.347777	16.365	23922.7
0.268333	0.587267	15.9083	46994		0.268333	-0.06105	17.1783	25775.2		0.268333	0.138272	15.7033	53961.7			0.268333	0.062948	14.1833	77733.7		0.268333	0.347221	16.3667	23884.4
0.27	0.582706	15.91	46989.4		0.27	-0.06525	17.18	25783.7		0.27	0.142453	15.705	53848			0.27	0.058998	14.185	77616.1		0.27	0.345065	16.3683	23851.7
0.271667	0.573746	15.9117	46985.5		0.271667	-0.06895	17.1817	25809		0.271667	0.145236	15.7067	53739.2			0.271667	0.05495	14.1867	77482.1		0.271667	0.34021	16.37	23814.2
0.273333	0.568185	15.9133	46981.4		0.273333	-0.07004	17.1833	25827.1		0.273333	0.148419	15.7083	53653.2			0.273333	0.052099	14.1883	77328.9		0.273333	0.333154	16.3717	23774.7
0.275	0.564823	15.915	46981		0.275	-0.06584	17.185	25809.5		0.275	0.1524	15.71	53576.7			0.275	0.04715	14.19	77171.2		0.275	0.327499	16.3733	23732.4
0.276667	0.560863	15.9167	46987.8		0.276667	-0.06064	17.1867	25778.4		0.276667	0.150884	15.7117	53492			0.276667	0.040598	14.1917	77015.1		0.276667	0.320044	16.375	23694.1
0.278333	0.555104	15.9183	46991.9		0.278333	-0.05203	17.1883	25771.7		0.278333	0.145465	15.7133	53483.6			0.278333	0.032048	14.1933	76864.4		0.278333	0.315088	16.3767	23654.6
0.28	0.546943	15.92	46993.1		0.28	-0.03943	17.19	25772.7		0.28	0.138548	15.715	53485.5			0.28	0.022499	14.195	76707.2		0.28	0.311332	16.3783	23613.5
0.281667	0.532881	15.9217	46993.8		0.281667	-0.02683	17.1917	25799.3		0.281667	0.133032	15.7167	53458.8			0.281667	0.01325	14.1967	76556.4		0.281667	0.307477	16.38	23573.2
0.283333	0.519422	15.9233	46991.4		0.283333	-0.01213	17.1933	25834.3		0.283333	0.127813	15.7183	53441.9			0.283333	0.0061	14.1983	76409.4		0.283333	0.301121	16.3817	23543.5
0.285	0.504259	15.925	46992.3		0.285	0.001572	17.195	25870.8		0.285	0.121296	15.72	53450.1			0.285	0.003951	14.2	76280.4		0.285	0.292667	16.3833	23524.1
0.286667	0.494899	15.9267	46994.6		0.286667	0.010678	17.1967	25926.7		0.286667	0.115479	15.7217	53419			0.286667	0.001901	14.2017	76173.4		0.286667	0.282311	16.385	23507.1
0.288333	0.486339	15.9283	46994.1		0.288333	0.014581	17.1983	26020.3		0.288333	0.11146	15.7233	53404.8			0.288333	0.001953	14.2033	76073.8		0.288333	0.273256	16.3867	23493
0.29	0.479077	15.93	46984.8		0.29	0.017278	17.2	26075.3		0.29	0.099944	15.725	53428.7			0.29	0.004103	14.205	75968.9		0.29	0.2624	16.3883	23481.1
0.291667	0.476017	15.9317	46977.4		0.291667	0.018587	17.2017	26131.8		0.291667	0.090325	15.7267	53428.3			0.291667	0.011354	14.2067	75849.2		0.291667	0.255145	16.39	23469.9
0.293333	0.474257	15.9333	46974.7		0.293333	0.020483	17.2033	26188.4		0.293333	0.082507	15.7283	53442.3			0.293333	0.024204	14.2083	75731.7		0.293333	0.247989	16.3917	23459
0.295	0.475996	15.935	46973.1		0.295	0.02099	17.205	26182.5		0.295	0.07529	15.73	53472.2			0.295	0.036955	14.21	75627.4		0.295	0.243333	16.3933	23445.5
0.296667	0.478036	15.9367	46973.8		0.296667	0.016592	17.2067	26120		0.296667	0.063773	15.7317	53525.8			0.296667	0.051805	14.2117	75530.4		0.296667	0.238478	16.395	23428.4
0.298333	0.483875	15.9383	46977.1		0.298333	0.010294	17.2083	26065		0.298333	0.057954	15.7333	53557.1			0.298333	0.070655	14.2133	75440.5		0.298333	0.239122	16.3967	23407.4
0.3	0.494614	15.94	46981.8		0.3	0.006293	17.21	25990.6		0.3	0.050438	15.735	53586.8			0.3	0.084406	14.215	75354.4		0.3	0.241767	16.3983	23385.2
0.301667	0.504354	15.9417	46987.8		0.301667	0.002398	17.2117	25864.4		0.301667	0.04812	15.7367	53551.2			0.301667	0.094754	14.2167	75274.3		0.301667	0.248412	16.4	23362.4
0.303333	0.518193	15.9433	46990.8		0.303333	-0.0007	17.2133	25774.7		0.303333	0.047203	15.7383	53495.1			0.303333	0.102607	14.2183	75197.8		0.303333	0.257656	16.4017	23339.7
0.305	0.538433	15.945	46993.4		0.305	-0.0046	17.215	25681.2		0.305	0.051886	15.74	53432.7			0.305	0.107557	14.22	75131.6		0.305	0.270801	16.4033	23316.5
0.306667	0.55167	15.9467	46996.7		0.306667	-0.0088	17.2167	25603.6		0.306667	0.055268	15.7417	53359.4			0.306667	0.110207	14.2217	75078.6		0.306667	0.283145	16.405	23295.4
0.308333	0.563211	15.9483	46998.1		0.308333	-0.01339	17.2183	25579.9		0.308333	0.06305	15.7433	53291.6			0.308333	0.112758	14.2233	75027.7		0.308333	0.294189	16.4067	23285.3
0.31	0.571551	15.95	46996.4		0.31	-0.01939	17.22	25619.4		0.31	0.077733	15.745	53219.4			0.31	0.109105	14.225	74973.1		0.31	0.303935	16.4083	23276.8
0.311667	0.576989	15.9517	46993.1		0.311667	-0.02928	17.2217	25666.5		0.311667	0.093116	15.7467	53118.1			0.311667	0.103558	14.2267	74919.2		0.311667	0.309778	16.41	23270.6
0.313333	0.583128	15.9533	46988.4		0.313333	-0.03799	17.2233	25704.4		0.313333	0.105798	15.7483	53061			0.313333	0.096007	14.2283	74859.9		0.313333	0.314024	16.4117	23264.8
0.315	0.589868	15.955	46984.7		0.315	-0.04378	17.225	25702.3		0.315	0.11448	15.75	53024.1			0.315	0.086259	14.23	74792.8		0.315	0.318068	16.4133	23257.1
0.316667	0.590307	15.9567	46985.4		0.316667	-0.05098	17.2267	25685.3		0.316667	0.121162	15.7517	52998.4			0.316667	0.08131	14.2317	74722.5		0.316667	0.319813	16.415	23248.6
0.318333	0.591247	15.9583	46984.3		0.318333	-0.05778	17.2283	25663.4		0.318333	0.128845	15.7533	52996.2			0.318333	0.075857	14.2333	74645.4		0.318333	0.319057	16.4167	23243.7
0.32	0.584886	15.96	46980.9		0.32	-0.06608	17.23	25605		0.32	0.132627	15.755	53021.2			0.32	0.069008	14.235	74568.4		0.32	0.319301	16.4183	23239.6
0.321667	0.577124	15.9617	46979.6		0.321667	-0.07337	17.2317	25492		0.321667	0.135109	15.7567	53009.9			0.321667	0.06216	14.2367	74496.4		0.321667	0.312846	16.42	23228.8
0.323333	0.571264	15.9633	46984.5		0.323333	-0.07507	17.2333	25400.9		0.323333	0.136492	15.7583	52966.9			0.323333	0.054609	14.2383	74426		0.323333	0.306391	16.4217	23217.8
0.325	0.563905	15.965	46993.4		0.325	-0.07177	17.235	25302.7		0.325	0.133774	15.76	52941.7			0.325	0.044659	14.24	74359.6		0.325	0.300135	16.4233	23210.9
0.326667	0.555044	15.9667	47002.7		0.326667	-0.06517	17.2367	25203.7		0.326667	0.128456	15.7617	52901.1			0.326667	0.03171	14.2417	74290.3		0.326667	0.29678	16.425	23207.8
0.328333	0.545083	15.9683	47011.1		0.328333	-0.05486	17.2383	25165		0.328333	0.122139	15.7633	52857.2			0.328333	0.02036	14.2433	74217.7		0.328333	0.292225	16.4267	23207
0.33	0.536321	15.97	47017.4		0.33	-0.04196	17.24	25184.8		0.33	0.118821	15.765	52855.2			0.33	0.014313	14.245	74147		0.33	0.290169	16.4283	23212.5
0.331667	0.52446	15.9717	47021.9		0.331667	-0.02786	17.2417	25226.3		0.331667	0.115603	15.7667	52873.5			0.331667	0.005663	14.2467	74080.9		0.331667	0.286013	16.43	23222.8
0.333333	0.511001	15.9733	47024.6		0.333333	-0.01725	17.2433	25301.5		0.333333	0.113286	15.7683	52910.2			0.333333	-0.00079	14.2483	74014.4		0.333333	0.280758	16.4317	23231.3
0.335	0.498139	15.975	47026.8		0.335	-0.00996	17.245	25431		0.335	0.106568	15.77	52993.9			0.335	-0.00494	14.25	73945.2		0.335	0.273202	16.4333	23237.4
0.336667	0.487279	15.9767	47033.5		0.336667	-0.00115	17.2467	25548		0.336667	0.102851	15.7717	53140.7			0.336667	-0.00669	14.2517	73875.2		0.336667	0.265247	16.435	23242.1
0.338333	0.473719	15.9783	47041.1		0.338333	0.006951	17.2483	25653.2		0.338333	0.095535	15.7733	53271.4			0.338333	-0.00643	14.2533	73802.4		0.338333	0.255092	16.4367	23245.4
0.34	0.467058	15.98	47048.4		0.34	0.009854	17.25	25725.7		0.34	0.089317	15.775	53407.4			0.34	-0.00089	14.255	73732.1		0.34	0.247136	16.4383	23244.3
0.341667	0.461296	15.9817	47057.4		0.341667	0.006356	17.2517	25747.8		0.341667	0.078699	15.7767	53490.1			0.341667	0.008165	14.2567	73668.7		0.341667	0.24158	16.44	23233.8
0.343333	0.457336	15.9833	47066.1		0.343333	0.001455	17.2533	25711.1		0.343333	0.065182	15.7783	53536.5			0.343333	0.022114	14.2583	73616.9		0.343333	0.236325	16.4417	23217.9
0.345	0.458576	15.985	47077.6		0.345	-0.00044	17.255	25646		0.345	0.056463	15.78	53544.4			0.345	0.038966	14.26	73561		0.345	0.234869	16.4433	23197.5
0.346667	0.459815	15.9867	47093.5		0.346667	-0.00714	17.2567	25577		0.346667	0.050446	15.7817	53491.3			0.346667	0.055517	14.2617	73509.6		0.346667	0.232914	16.445	23179.8
0.348333	0.467054	15.9883	47109.6		0.348333	-0.01314	17.2583	25509.5		0.348333	0.043629	15.7833	53419.6			0.348333	0.071365	14.2633	73459.3		0.348333	0.235758	16.4467	23166.7
0.35	0.479094	15.99	47120.5		0.35	-0.01693	17.26	25450.6		0.35	0.04171	15.785	53339.9			0.35	0.080218	14.265	73416		0.35	0.240903	16.4483	23150.8
0.351667	0.492933	15.9917	47130.6		0.351667	-0.01943	17.2617	25419.2		0.351667	0.040494	15.7867	53245.3			0.351667	0.088567	14.2667	73378		0.351667	0.248947	16.45	23129.4
0.353333	0.508273	15.9933	47141.4		0.353333	-0.01853	17.2633	25420.6		0.353333	0.041776	15.7883	53135.4			0.353333	0.098018	14.2683	73335.8		0.353333	0.258792	16.4517	23106.8
0.355	0.524011	15.995	47150.6		0.355	-0.01703	17.265	25461.4		0.355	0.046159	15.79	53061.5			0.355	0.101168	14.27	73289.7		0.355	0.272737	16.4533	23090.6
0.356667	0.536052	15.9967	47162.5		0.356667	-0.01882	17.2667	25514.4		0.356667	0.055042	15.7917	53018.1			0.356667	0.101517	14.2717	73242.2		0.356667	0.291481	16.455	23078
0.358333	0.543791	15.9983	47172.6		0.358333	-0.02642	17.2683	25574.2		0.358333	0.067523	15.7933	52976.6			0.358333	0.099967	14.2733	73191.8		0.358333	0.303226	16.4567	23063.7
0.36	0.55143	16	47179.9		0.36	-0.03692	17.27	25620.3		0.36	0.083807	15.795	52936.5			0.36	0.097418	14.275	73140.3		0.36	0.31077	16.4583	23044.6
0.361667	0.556469	16.0017	47188.5		0.361667	-0.04992	17.2717	25658.7		0.361667	0.096988	15.7967	52877.3			0.361667	0.08807	14.2767	73084		0.361667	0.316715	16.46	23023.8
0.363333	0.560309	16.0033	47197.9		0.363333	-0.06261	17.2733	25693		0.363333	0.10927	15.7983	52755.2			0.363333	0.074919	14.2783	73026.6		0.363333	0.316559	16.4617	23003.7
0.365	0.558748	16.005	47206.9		0.365	-0.07271	17.275	25709.9		0.365	0.115852	15.8	52643.7			0.365	0.066469	14.28	72962.8		0.365	0.318104	16.4633	22982.7
0.366667	0.555586	16.0067	47217.6		0.366667	-0.07471	17.2767	25725.3		0.366667	0.122435	15.8017	52542.1			0.366667	0.056919	14.2817	72900.4		0.366667	0.314548	16.465	22964.6
0.368333	0.549526	16.0083	47228		0.368333	-0.0773	17.2783	25722.5		0.368333	0.128018	15.8033	52452.8			0.368333	0.050169	14.2833	72840.9		0.368333	0.310893	16.4667	22946.8
0.37	0.545466	16.01	47236.2		0.37	-0.0815	17.28	25728.5		0.37	0.130499	15.805	52378.1			0.37	0.04392	14.285	72785.9		0.37	0.303937	16.4683	22929.7
0.371667	0.539205	16.0117	47242.6		0.371667	-0.0848	17.2817	25747.4		0.371667	0.133384	15.8067	52345.9			0.371667	0.03757	14.2867	72737.7		0.371667	0.295582	16.47	22913.2
0.373333	0.534044	16.0133	47247.8		0.373333	-0.07969	17.2833	25802.9		0.373333	0.132365	15.8083	52330.5			0.373333	0.02622	14.2883	72691.6		0.373333	0.288726	16.4717	22899
0.375	0.529084	16.015	47251.4		0.375	-0.0705	17.285	25867.6		0.375	0.128448	15.81	52360.4			0.375	0.013074	14.29	72646.7		0.375	0.279671	16.4733	22886.1
0.376667	0.522823	16.0167	47253.5		0.376667	-0.05869	17.2867	25936.1		0.376667	0.12293	15.8117	52435.4			0.376667	0.000724	14.2917	72604.4		0.376667	0.276016	16.475	22874.2
0.378333	0.513362	16.0183	47253.2		0.378333	-0.04729	17.2883	25996.5		0.378333	0.117813	15.8133	52514.3			0.378333	-0.01243	14.2933	72572		0.378333	0.26696	16.4767	22863
0.38	0.503901	16.02	47249.5		0.38	-0.03359	17.29	26028.2		0.38	0.112094	15.815	52577.3			0.38	-0.01838	14.295	72545.7		0.38	0.260504	16.4783	22849.5
0.381667	0.49334	16.0217	47246.9		0.381667	-0.02068	17.2917	26065.5		0.381667	0.110077	15.8167	52624.4			0.381667	-0.02213	14.2967	72523.3		0.381667	0.250849	16.48	22835.9
0.383333	0.483379	16.0233	47247.8		0.383333	-0.01078	17.2933	26102.1		0.383333	0.104959	15.8183	52672.9			0.383333	-0.02658	14.2983	72499.1		0.383333	0.240494	16.4817	22823.9
0.385	0.47112	16.025	47248.9		0.385	-0.00698	17.295	26118.9		0.385	0.100443	15.82	52685.6			0.385	-0.03183	14.3	72474.7		0.385	0.229138	16.4833	22812.4
0.386667	0.463159	16.0267	47250.9		0.386667	-0.00218	17.2967	26112.1		0.386667	0.095326	15.8217	52699.6			0.386667	-0.03447	14.3017	72450.7		0.386667	0.219083	16.485	22801
0.388333	0.453297	16.0283	47255.4		0.388333	0.001122	17.2983	26087.8		0.388333	0.087508	15.8233	52717.8			0.388333	-0.03263	14.3033	72427.8		0.388333	0.209727	16.4867	22789.8
0.39	0.444338	16.03	47260		0.39	0.000622	17.3	26044.8		0.39	0.074389	15.825	52721.6			0.39	-0.02588	14.305	72400.8		0.39	0.200972	16.4883	22775.5
0.391667	0.442277	16.0317	47265.5		0.391667	0.001725	17.3017	25999.2		0.391667	0.061072	15.8267	52704.6			0.391667	-0.01452	14.3067	72378.2		0.391667	0.195016	16.49	22760.5
0.393333	0.437816	16.0333	47273.8		0.393333	0.003728	17.3033	25982.6		0.393333	0.050454	15.8283	52724.1			0.393333	-0.00157	14.3083	72357.7		0.393333	0.189461	16.4917	22746.6
0.395	0.438456	16.035	47281.7		0.395	0.001733	17.305	25965.9		0.395	0.045136	15.83	52782.8			0.395	0.015075	14.31	72339.2		0.395	0.186306	16.4933	22731.3
0.396667	0.445095	16.0367	47290.5		0.396667	-0.00417	17.3067	25947.5		0.396667	0.038119	15.8317	52839.4			0.396667	0.031728	14.3117	72324.8		0.396667	0.18835	16.495	22711.4
0.398333	0.459235	16.0383	47300.8		0.398333	-0.01126	17.3083	25926.4		0.398333	0.032802	15.8333	52885.1			0.398333	0.043476	14.3133	72315.1		0.398333	0.190494	16.4967	22690.8
0.4	0.473474	16.04	47311.2		0.4	-0.01626	17.31	25888.4		0.4	0.028484	15.835	52898.4			0.4	0.054129	14.315	72307.5		0.4	0.197339	16.4983	22668.2
0.401667	0.490513	16.0417	47320.9		0.401667	-0.02295	17.3117	25851.4		0.401667	0.027267	15.8367	52865.4			0.401667	0.060479	14.3167	72301.4		0.401667	0.206183	16.5	22646
0.403333	0.505552	16.0433	47332.5		0.403333	-0.02935	17.3133	25822.7		0.403333	0.03035	15.8383	52790.3			0.403333	0.063629	14.3183	72296.1		0.403333	0.220628	16.5017	22625.3
0.405	0.521092	16.045	47346.5		0.405	-0.03465	17.315	25789.1		0.405	0.036331	15.84	52684			0.405	0.065478	14.32	72291.5		0.405	0.237073	16.5033	22606.4
0.406667	0.531532	16.0467	47362.2		0.406667	-0.04195	17.3167	25747.9		0.406667	0.049214	15.8417	52578.5			0.406667	0.066331	14.3217	72283.9		0.406667	0.248817	16.505	22588.9
0.408333	0.53817	16.0483	47378.6		0.408333	-0.05114	17.3183	25722.9		0.408333	0.063996	15.8433	52464.3			0.408333	0.064781	14.3233	72274.6		0.408333	0.261162	16.5067	22579.3
0.41	0.546109	16.05	47395.7		0.41	-0.06065	17.32	25704.2		0.41	0.07948	15.845	52320.3			0.41	0.058531	14.325	72262.1		0.41	0.268206	16.5083	22576.7
0.411667	0.552549	16.0517	47412.1		0.411667	-0.07284	17.3217	25694.8		0.411667	0.093161	15.8467	52154.9			0.411667	0.05048	14.3267	72245.1		0.411667	0.273951	16.51	22575.7
0.413333	0.556989	16.0533	47428.4		0.413333	-0.08404	17.3233	25721.7		0.413333	0.105143	15.8483	52067.9			0.413333	0.03923	14.3283	72223.5		0.413333	0.274996	16.5117	22576
0.415	0.555427	16.055	47443.7		0.415	-0.09474	17.325	25735.6		0.415	0.112027	15.85	51989.3			0.415	0.026281	14.33	72198.3		0.415	0.27224	16.5133	22576.2
0.416667	0.550467	16.0567	47455.7		0.416667	-0.10354	17.3267	25731.6		0.416667	0.11721	15.8517	51916.8			0.416667	0.016831	14.3317	72171.8		0.416667	0.272485	16.515	22576.2
0.418333	0.542606	16.0583	47466		0.418333	-0.10604	17.3283	25729.4		0.418333	0.119991	15.8533	51881.9			0.418333	0.011283	14.3333	72143.2		0.418333	0.270028	16.5167	22581.9
0.42	0.534146	16.06	47474.8		0.42	-0.11173	17.33	25730.5		0.42	0.122675	15.855	51862.6			0.42	0.006032	14.335	72114.9		0.42	0.259374	16.5183	22589.1
0.421667	0.531385	16.0617	47482.9		0.421667	-0.11183	17.3317	25719.3		0.421667	0.123356	15.8567	51844.7			0.421667	-0.00072	14.3367	72086.8		0.421667	0.252017	16.52	22591.6
0.423333	0.529324	16.0633	47489.6		0.423333	-0.10872	17.3333	25710.7		0.423333	0.125139	15.8583	51857.6			0.423333	-0.01257	14.3383	72066.8		0.423333	0.242163	16.5217	22588.1
0.425	0.525463	16.065	47495.7		0.425	-0.10282	17.335	25706.2		0.425	0.12182	15.86	51907.5			0.425	-0.02812	14.34	72044.8		0.425	0.237907	16.5233	22585.6
0.426667	0.519303	16.0667	47501.4		0.426667	-0.09492	17.3367	25691.8		0.426667	0.114104	15.8617	51935.3			0.426667	-0.04317	14.3417	72024.6		0.426667	0.234052	16.525	22587.1
0.428333	0.512743	16.0683	47506.2		0.428333	-0.08342	17.3383	25695.1		0.428333	0.105887	15.8633	51941.5			0.428333	-0.05441	14.3433	72007.6		0.428333	0.227996	16.5267	22589.4
0.43	0.501381	16.07	47513		0.43	-0.06531	17.34	25716.6		0.43	0.101868	15.865	51955.3			0.43	-0.06436	14.345	71988		0.43	0.222341	16.5283	22591.9
0.431667	0.48932	16.0717	47520		0.431667	-0.04961	17.3417	25751.5		0.431667	0.10055	15.8667	51943.4			0.431667	-0.07311	14.3467	71970.6		0.431667	0.213085	16.53	22592.2
0.433333	0.47786	16.0733	47527.7		0.433333	-0.04241	17.3433	25786.6		0.433333	0.097533	15.8683	51936.9			0.433333	-0.07836	14.3483	71953.5		0.433333	0.20443	16.5317	22592.3
0.435	0.469499	16.075	47535.1		0.435	-0.03321	17.345	25813		0.435	0.096015	15.87	51913.8			0.435	-0.08101	14.35	71935.2		0.435	0.197474	16.5333	22596.1
0.436667	0.459337	16.0767	47542		0.436667	-0.02541	17.3467	25814.5		0.436667	0.089599	15.8717	51899			0.436667	-0.07936	14.3517	71913.4		0.436667	0.185318	16.535	22603.3
0.438333	0.452178	16.0783	47548.9		0.438333	-0.0233	17.3483	25815.4		0.438333	0.081081	15.8733	51861.2			0.438333	-0.07541	14.3533	71887.5		0.438333	0.173863	16.5367	22609.7
0.44	0.443518	16.08	47555.2		0.44	-0.0233	17.35	25814		0.44	0.068363	15.875	51830.2			0.44	-0.06976	14.355	71861		0.44	0.165408	16.5383	22612.6
0.441667	0.440456	16.0817	47560		0.441667	-0.0247	17.3517	25805.7		0.441667	0.059145	15.8767	51800.8			0.441667	-0.06071	14.3567	71836.1		0.441667	0.158753	16.54	22608.8
0.443333	0.437096	16.0833	47564.4		0.443333	-0.0266	17.3533	25814		0.443333	0.046827	15.8783	51888			0.443333	-0.04476	14.3583	71813.7		0.443333	0.152497	16.5417	22602.8
0.445	0.438535	16.085	47570.8		0.445	-0.0244	17.355	25839.2		0.445	0.033911	15.88	52082.9			0.445	-0.02721	14.36	71797.1		0.445	0.154041	16.5433	22598.8
0.446667	0.445875	16.0867	47578.5		0.446667	-0.02559	17.3567	25863.7		0.446667	0.026892	15.8817	52287.9			0.446667	-0.01046	14.3617	71781.5		0.446667	0.157185	16.545	22596.8
0.448333	0.458814	16.0883	47587		0.448333	-0.02799	17.3583	25902.8		0.448333	0.022375	15.8833	52461.6			0.448333	0.00599	14.3633	71764.7		0.448333	0.16673	16.5467	22590.8
0.45	0.473553	16.09	47598.5		0.45	-0.02918	17.36	25960.2		0.45	0.018458	15.885	52624.2			0.45	0.017341	14.365	71747.8		0.45	0.175475	16.5483	22580.5
0.451667	0.489392	16.0917	47610.1		0.451667	-0.03139	17.3617	25997.5		0.451667	0.019539	15.8867	52717.5			0.451667	0.023988	14.3667	71735.9		0.451667	0.18762	16.55	22567.7
0.453333	0.500732	16.0933	47623.1		0.453333	-0.03198	17.3633	26009.1		0.453333	0.022422	15.8883	52716.4			0.453333	0.026139	14.3683	71725.3		0.453333	0.205264	16.5517	22555.3
0.455	0.50787	16.095	47638		0.455	-0.03858	17.365	26009.1		0.455	0.028106	15.89	52649			0.455	0.026492	14.37	71714.3		0.455	0.216408	16.5533	22548.9
0.456667	0.51461	16.0967	47656.3		0.456667	-0.04337	17.3667	25985.8		0.456667	0.037788	15.8917	52532.9			0.456667	0.027242	14.3717	71704.3		0.456667	0.225953	16.555	22548
0.458333	0.520249	16.0983	47676.6		0.458333	-0.05217	17.3683	25935.3		0.458333	0.05207	15.8933	52313.8			0.458333	0.027092	14.3733	71695.4		0.458333	0.229698	16.5567	22544.9
0.46	0.527889	16.1	47698.5		0.46	-0.06297	17.37	25880.8		0.46	0.062353	15.895	52100.4			0.46	0.025641	14.375	71685.8		0.46	0.232442	16.5583	22535.8
0.461667	0.529528	16.1017	47719.7		0.461667	-0.06987	17.3717	25814.7		0.461667	0.074434	15.8967	51897.3			0.461667	0.020192	14.3767	71677.8		0.461667	0.236087	16.56	22527.1
0.463333	0.531467	16.1033	47737.8		0.463333	-0.08007	17.3733	25736.2		0.463333	0.082317	15.8983	51728.8			0.463333	0.014041	14.3783	71670.1		0.463333	0.234731	16.5617	22521.4
0.465	0.529606	16.105	47755.7		0.465	-0.08976	17.375	25679.8		0.465	0.0879	15.9	51594.9			0.465	0.008791	14.38	71662.2		0.465	0.231175	16.5633	22517.7
0.466667	0.526447	16.1067	47772.6		0.466667	-0.09516	17.3767	25658.5		0.466667	0.093983	15.9017	51555.7			0.466667	0.006043	14.3817	71657		0.466667	0.22312	16.565	22514.2
0.468333	0.515686	16.1083	47788.6		0.468333	-0.09796	17.3783	25656.5		0.468333	0.097065	15.9033	51542.2			0.468333	9.45e-05	14.3833	71655		0.468333	0.213465	16.5667	22507
0.47	0.507425	16.11	47801.2		0.47	-0.10216	17.38	25682.9		0.47	0.097647	15.905	51542.6			0.47	-0.00646	14.385	71654.4		0.47	0.20401	16.5683	22500.5
0.471667	0.502165	16.1117	47811.2		0.471667	-0.09945	17.3817	25718.4		0.471667	0.095429	15.9067	51531.3			0.471667	-0.01501	14.3867	71651.5		0.471667	0.197754	16.57	22497.6
0.473333	0.501203	16.1133	47820.3		0.473333	-0.09335	17.3833	25740.1		0.473333	0.089911	15.9083	51474.1			0.473333	-0.02435	14.3883	71649.3		0.473333	0.191598	16.5717	22500.4
0.475	0.495743	16.115	47830.5		0.475	-0.08205	17.385	25757.5		0.475	0.081593	15.91	51419.1			0.475	-0.03421	14.39	71647.5		0.475	0.183943	16.5733	22504.6
0.476667	0.491683	16.1167	47843.3		0.476667	-0.06885	17.3867	25783.5		0.476667	0.079076	15.9117	51250.3			0.476667	-0.04696	14.3917	71643.6		0.476667	0.175088	16.575	22509.2
0.478333	0.486122	16.1183	47857.3		0.478333	-0.06085	17.3883	25816.1		0.478333	0.080259	15.9133	50977.8			0.478333	-0.0599	14.3933	71635.3		0.478333	0.165032	16.5767	22514.8
0.48	0.475461	16.12	47872.3		0.48	-0.04954	17.39	25847.5		0.48	0.077541	15.915	50706.7			0.48	-0.06985	14.395	71627.8		0.48	0.154476	16.5783	22518.7
0.481667	0.462801	16.1217	47887.5		0.481667	-0.03924	17.3917	25890		0.481667	0.075824	15.9167	50478.6			0.481667	-0.0774	14.3967	71626.5		0.481667	0.139721	16.58	22524.2
0.483333	0.450139	16.1233	47902		0.483333	-0.03054	17.3933	25927.9		0.483333	0.075207	15.9183	50269.4			0.483333	-0.08045	14.3983	71626.1		0.483333	0.125465	16.5817	22529.4
0.485	0.445478	16.125	47916.2		0.485	-0.02554	17.395	25961.7		0.485	0.069488	15.92	50179.5			0.485	-0.0797	14.4	71624.2		0.485	0.11301	16.5833	22530.2
0.486667	0.439917	16.1267	47930.5		0.486667	-0.02253	17.3967	26021		0.486667	0.062271	15.9217	50220.6			0.486667	-0.07605	14.4017	71619.7		0.486667	0.098055	16.585	22528
0.488333	0.436657	16.1283	47941.9		0.488333	-0.02083	17.3983	26124.5		0.488333	0.053854	15.9233	50300.1			0.488333	-0.0688	14.4033	71617.4		0.488333	0.089299	16.5867	22522.6
0.49	0.430398	16.13	47952.6		0.49	-0.02173	17.4	26248.5		0.49	0.043436	15.925	50429.6			0.49	-0.05795	14.405	71615.5		0.49	0.083143	16.5883	22515
0.491667	0.427036	16.1317	47961.4		0.491667	-0.02212	17.4017	26372		0.491667	0.033318	15.9267	50625.7			0.491667	-0.0456	14.4067	71611.3		0.491667	0.081588	16.59	22506.9
0.493333	0.428175	16.1333	47967.5		0.493333	-0.02713	17.4033	26484.4		0.493333	0.028201	15.9283	50766.4			0.493333	-0.03185	14.4083	71612.4		0.493333	0.080632	16.5917	22500.1
0.495	0.435014	16.135	47976.2		0.495	-0.03512	17.405	26560		0.495	0.020884	15.93	50865.1			0.495	-0.0159	14.41	71614.8		0.495	0.079577	16.5933	22492.4
0.496667	0.444353	16.1367	47988.3		0.496667	-0.04202	17.4067	26604.8		0.496667	0.015065	15.9317	50915			0.496667	-0.00345	14.4117	71614.8		0.496667	0.081922	16.595	22483.3
0.498333	0.457994	16.1383	48001		0.498333	-0.04242	17.4083	26619.2		0.498333	0.011249	15.9333	50901			0.498333	0.006799	14.4133	71609.9		0.498333	0.091166	16.5967	22474.8
0.5	0.473732	16.14	48015		0.5	-0.04471	17.41	26618.4		0.5	0.00723	15.935	50773.9			0.5	0.012752	14.415	71602.2		0.5	0.105511	16.5983	22467
0.501667	0.491471	16.1417	48031		0.501667	-0.04811	17.4117	26583		0.501667	0.007513	15.9367	50638.9			0.501667	0.021902	14.4167	71591.5		0.501667	0.117556	16.6	22458.6
0.503333	0.504711	16.1433	48048.4		0.503333	-0.05051	17.4133	26509.8		0.503333	0.014295	15.9383	50497.8			0.503333	0.02525	14.4183	71580.9		0.503333	0.1318	16.6017	22446.4
0.505	0.514251	16.145	48065.4		0.505	-0.05741	17.415	26405.7		0.505	0.024679	15.94	50375.7			0.505	0.026504	14.42	71577.2		0.505	0.142445	16.6033	22431.3
0.506667	0.52009	16.1467	48082.6		0.506667	-0.06661	17.4167	26302.1		0.506667	0.040461	15.9417	50313.1			0.506667	0.026952	14.4217	71569.3		0.506667	0.149788	16.605	22414.9
0.508333	0.52843	16.1483	48099.6		0.508333	-0.0769	17.4183	26189.2		0.508333	0.057444	15.9433	50236.4			0.508333	0.022804	14.4233	71560.5		0.508333	0.155533	16.6067	22398.7
0.51	0.529768	16.15	48115.7		0.51	-0.0879	17.42	26079		0.51	0.068026	15.945	50201.4			0.51	0.019355	14.425	71549.6		0.51	0.160378	16.6083	22382.2
0.511667	0.528607	16.1517	48129.5		0.511667	-0.0942	17.4217	25985.6		0.511667	0.077609	15.9467	50157.2			0.511667	0.015203	14.4267	71540.9		0.511667	0.159422	16.61	22363.5
0.513333	0.524647	16.1533	48142		0.513333	-0.10149	17.4233	25897.8		0.513333	0.08569	15.9483	50130.1			0.513333	0.006355	14.4283	71535.7		0.513333	0.158367	16.6117	22344.7
0.515	0.523087	16.155	48156.9		0.515	-0.10909	17.425	25806.9		0.515	0.092072	15.95	50111			0.515	0.000903	14.43	71531.1		0.515	0.156911	16.6133	22327.9
0.516667	0.518926	16.1567	48171.5		0.516667	-0.11459	17.4267	25732		0.516667	0.093955	15.9517	0			0.516667	-0.00445	14.4317	71528.1		0.516667	0.151656	16.615	22315.7
0.518333	0.508765	16.1583	48187.7		0.518333	-0.11629	17.4283	25692.1		0.518333	0.095338	15.9533				0.518333	-0.0141	14.4333	71526.9		0.518333	0.142301	16.6167	22309
0.52	0.504804	16.16	48204.6		0.52	-0.11488	17.43	25649.3		0.52	0.09572	16.185		37925		0.52	-0.02225	14.435	71534.4		0.52	0.134245	16.6183	22304.9
0.521667	0.501944	16.1617	48221.4		0.521667	-0.10868	17.4317	25592.4		0.521667	0.096103	16.1867		36712.1		0.521667	-0.0308	14.4367	71540.1		0.521667	0.12459	16.62	22302.8
0.523333	0.502183	16.1633	48233.2		0.523333	-0.10118	17.4333	25543		0.523333	0.095985	16.1883		36539.6		0.523333	-0.03994	14.4383	71543.6		0.523333	0.114034	16.6217	22302.4
0.525	0.499323	16.165	48245.7		0.525	-0.08938	17.435	25524.4		0.525	0.091968	16.19		36365.4		0.525	-0.04829	14.44	71553.5		0.525	0.102178	16.6233	22304.3
0.526667	0.493661	16.1667	48260		0.526667	-0.07358	17.4367	25513.6		0.526667	0.086849	16.1917		39327.2		0.526667	-0.05524	14.4417	71558.6		0.526667	0.095224	16.625	22309.1
0.528333	0.4853	16.1683	48272.8		0.528333	-0.05947	17.4383	25515.3		0.528333	0.083832	16.1933		39272.7		0.528333	-0.06469	14.4433	71562.3		0.528333	0.084367	16.6267	22316.3
0.53	0.474641	16.17	48283.7		0.53	-0.04787	17.44	25542		0.53	0.080916	16.195		39224.8		0.53	-0.07134	14.445	71569.4		0.53	0.074212	16.6283	22325.7
0.531667	0.461079	16.1717	48295.9		0.531667	-0.04067	17.4417	25566.1		0.531667	0.080498	16.1967		39161.8		0.531667	-0.07359	14.4467	71577		0.531667	0.063057	16.63	22333.5
0.533333	0.449418	16.1733	48307		0.533333	-0.03386	17.4433	25571.7		0.533333	0.079579	16.1983		39113.5		0.533333	-0.07714	14.4483	71580.2		0.533333	0.051301	16.6317	22341.2
0.535	0.442059	16.175	48316.9		0.535	-0.03336	17.445	25611.8		0.535	0.074563	16.2		39035		0.535	-0.07839	14.45	71585.2		0.535	0.039746	16.6333	22350.5
0.536667	0.437497	16.1767	48329.2		0.536667	-0.02926	17.4467	25684.7		0.536667	0.066344	16.2017		38933		0.536667	-0.07304	14.4517	71589.4		0.536667	0.03019	16.635	22360.2
0.538333	0.431837	16.1783	48343.9		0.538333	-0.02666	17.4483	25740.9		0.538333	0.056728	16.2033		38838.5		0.538333	-0.06299	14.4533	71589.5		0.538333	0.023235	16.6367	22368.9
0.54	0.429976	16.18	48358.3		0.54	-0.02555	17.45	25786.2		0.54	0.045709	16.205		38720		0.54	-0.04904	14.455	71594.8		0.54	0.01538	16.6383	22374.3
0.541667	0.429417	16.1817	48369.3		0.541667	-0.02695	17.4517	25839.5		0.541667	0.035291	16.2067		38570.7		0.541667	-0.03239	14.4567	71598.7		0.541667	0.011924	16.64	22377.7
0.543333	0.437856	16.1833	48379.8		0.543333	-0.03125	17.4533	25859		0.543333	0.028474	16.2083		38419.6		0.543333	-0.01554	14.4583	71601.6		0.543333	0.011268	16.6417	22378.6
0.545	0.448894	16.185	48387.6		0.545	-0.03935	17.455	25865.5		0.545	0.020157	16.21		38297.9		0.545	-0.00249	14.46	71603.7		0.545	0.017413	16.6433	22379.2
0.546667	0.464234	16.1867	48392.1		0.546667	-0.04285	17.4567	25904.1		0.546667	0.01614	16.2117		38165.6		0.546667	0.01076	14.4617	71606.9		0.546667	0.024857	16.645	22380
0.548333	0.476772	16.1883	48398.6		0.548333	-0.04594	17.4583	25958		0.548333	0.012621	16.2133		38025.6		0.548333	0.01941	14.4633	71609.4		0.548333	0.033902	16.6467	22379
0.55	0.493012	16.19	48408		0.55	-0.05044	17.46	26003.4		0.55	0.013905	16.215		37894.1		0.55	0.029461	14.465	71608		0.55	0.046746	16.6483	22377.1
0.551667	0.510051	16.1917	48415.7		0.551667	-0.05284	17.4617	26039.9		0.551667	0.021786	16.2167		37753.4		0.551667	0.035113	14.4667	71603.5		0.551667	0.063991	16.65	22374
0.553333	0.522391	16.1933	48423.1		0.553333	-0.05953	17.4633	26067.5		0.553333	0.03357	16.2183		37610		0.553333	0.037763	14.4683	71594.1		0.553333	0.080935	16.6517	22370.9
0.555	0.53203	16.195	48436.7		0.555	-0.06673	17.465	26112.1		0.555	0.043351	16.22		37457.1		0.555	0.038715	14.47	71589.6		0.555	0.09288	16.6533	22367.2
0.556667	0.538569	16.1967	48452.7		0.556667	-0.07733	17.4667	26204.4		0.556667	0.053534	16.2217		37279.3		0.556667	0.035364	14.4717	71587.7		0.556667	0.107325	16.655	22364.9
0.558333	0.541009	16.1983	48468.8		0.558333	-0.08613	17.4683	26275.3		0.558333	0.067817	16.2233		37113.1		0.558333	0.029614	14.4733	71580.1		0.558333	0.11697	16.6567	22364.8
0.56	0.544249	16.2	48487.3		0.56	-0.09583	17.47	26348.8		0.56	0.079999	16.225		36927.5		0.56	0.021865	14.475	71573.7		0.56	0.120314	16.6583	22362.8
0.561667	0.547088	16.2017	48502.6		0.561667	-0.10052	17.4717	26422.9		0.561667	0.087982	16.2267		36784.4		0.561667	0.015314	14.4767	71565.9		0.561667	0.127358	16.66	22359.2
0.563333	0.547127	16.2033	48513.4		0.563333	-0.10602	17.4733	26456.8		0.563333	0.094864	16.2283		36677.2		0.563333	0.011265	14.4783	71555.9		0.563333	0.128503	16.6617	22353.7
0.565	0.544967	16.205	48522.4		0.565	-0.11072	17.475	26460.9		0.565	0.096546	16.23		36590		0.565	0.005614	14.48	71548		0.565	0.125148	16.6633	22349.4
0.566667	0.540705	16.2067	48531		0.566667	-0.11532	17.4767	26491.3		0.566667	0.097929	16.2317		36472.3		0.566667	-0.00033	14.4817	71544.8		0.566667	0.120192	16.665	22344.9
0.568333	0.535344	16.2083	48537.3		0.568333	-0.11281	17.4783	26488.5		0.568333	0.101511	16.2333		36374.2		0.568333	-0.00698	14.4833	71539		0.568333	0.116337	16.6667	22340.4
0.57	0.529984	16.21	48543.4		0.57	-0.10991	17.48	26412.8		0.57	0.100394	16.235		36283.7		0.57	-0.01554	14.485	71532.1		0.57	0.111381	16.6683	22334.9
0.571667	0.527024	16.2117	48549.2		0.571667	-0.10581	17.4817	26358.6		0.571667	0.097275	16.2367		36171.7		0.571667	-0.02738	14.4867	71529		0.571667	0.105926	16.67	22328.1
0.573333	0.522663	16.2133	48553.2		0.573333	-0.0972	17.4833	26288.2		0.573333	0.089158	16.2383		36078.1		0.573333	-0.03983	14.4883	71525		0.573333	0.10507	16.6717	22322.7
0.575	0.518802	16.215	48555.9		0.575	-0.0868	17.485	26200.2		0.575	0.08684	16.24		35971.6		0.575	-0.05108	14.49	71521.9		0.575	0.102615	16.6733	22318.7
0.576667	0.510341	16.2167	48561.2		0.576667	-0.076	17.4867	26143.4		0.576667	0.087123	16.2417		35850.2		0.576667	-0.06103	14.4917	71521.1		0.576667	0.09956	16.675	22318
0.578333	0.502581	16.2183	48571.3		0.578333	-0.0587	17.4883	26125.4		0.578333	0.086106	16.2433		35710.9		0.578333	-0.06798	14.4933	71520.4		0.578333	0.094804	16.6767	22317.7
0.58	0.492019	16.22	48583.7		0.58	-0.0482	17.49	26106.3		0.58	0.083389	16.245		35593.8		0.58	-0.07163	14.495	71522.7		0.58	0.089948	16.6783	22316.5
0.581667	0.482958	16.2217	48589.4		0.581667	-0.04039	17.4917	26085.3		0.581667	0.081871	16.2467		35485.4		0.581667	-0.07308	14.4967	71525.4		0.581667	0.081792	16.68	22317.3
0.583333	0.474298	16.2233	48591.6		0.583333	-0.0348	17.4933	26073.2		0.583333	0.077753	16.2483		35404		0.583333	-0.07453	14.4983	71529.3		0.583333	0.074537	16.6817	22318.3
0.585	0.467738	16.225	48593.3		0.585	-0.03349	17.495	26068.2		0.585	0.066736	16.25		35343.2		0.585	-0.06938	14.5	71538.5		0.585	0.069481	16.6833	22319.6
0.586667	0.461177	16.2267	48593.8		0.586667	-0.02948	17.4967	26092.9		0.586667	0.053818	16.2517		35294.6		0.586667	-0.06113	14.5017	71548		0.586667	0.064426	16.685	22320.4
0.588333	0.457516	16.2283	48588.7		0.588333	-0.02859	17.4983	26068.9		0.588333	0.0446	16.2533		35244.2		0.588333	-0.05138	14.5033	71554.1		0.588333	0.060871	16.6867	22320.6
0.59	0.454557	16.23	48583		0.59	-0.02608	17.5	25978.8		0.59	0.035282	16.255		35213.7		0.59	-0.03823	14.505	71561.6		0.59	0.057515	16.6883	22318.6
0.591667	0.459496	16.2317	48575.6		0.591667	-0.03198	17.5017	25893.8		0.591667	0.025866	16.2567		35172.2		0.591667	-0.02338	14.5067	71570.8		0.591667	0.05676	16.69	22315.3
0.593333	0.466935	16.2333	48561		0.593333	-0.03797	17.5033	25785		0.593333	0.018548	16.2583		35114.6		0.593333	-0.00843	14.5083	71577.7		0.593333	0.058805	16.6917	22313.4
0.595	0.476874	16.235	48549.8		0.595	-0.04587	17.505	25767.4		0.595	0.01553	16.26		35008.8		0.595	0.006123	14.51	71583.5		0.595	0.061749	16.6933	22312
0.596667	0.489614	16.2367	48543.2		0.596667	-0.04957	17.5067	25826		0.596667	0.011912	16.2617		34882.2		0.596667	0.017474	14.5117	71589		0.596667	0.073194	16.695	22312.8
0.598333	0.505253	16.2383	48537.2		0.598333	-0.05257	17.5083	25928.3		0.598333	0.011495	16.2633		34754.2		0.598333	0.023824	14.5133	71592.8		0.598333	0.088838	16.6967	22314.3
0.6	0.521691	16.24	48531.4		0.6	-0.05767	17.51	26010.8		0.6	0.014478	16.265		34643.2		0.6	0.031475	14.515	71594.8		0.6	0.102883	16.6983	22316.2
0.601667	0.53433	16.2417	48529.3		0.601667	-0.06286	17.5117	26164.4		0.601667	0.01576	16.2667		34543		0.601667	0.035723	14.5167	71599.2		0.601667	0.117228	16.7	22319.2
0.603333	0.544471	16.2433	48527.3		0.603333	-0.06896	17.5133	26325.2		0.603333	0.024843	16.2683		34462.3		0.603333	0.035573	14.5183	71604.3		0.603333	0.129172	16.7017	22324.9
0.605	0.55011	16.245	48524.2		0.605	-0.07426	17.515	26483.2		0.605	0.037025	16.27		34397.7		0.605	0.033424	14.52	71611.4		0.605	0.140516	16.7033	22333.2
0.606667	0.554349	16.2467	48524.5		0.606667	-0.08296	17.5167	26701		0.606667	0.053608	16.2717		34330.8		0.606667	0.030875	14.5217	71619.4		0.606667	0.149561	16.705	22341.5
0.608333	0.555288	16.2483	48527.8		0.608333	-0.09315	17.5183	26860.9		0.608333	0.063789	16.2733		34292		0.608333	0.026826	14.5233	71628.6		0.608333	0.156505	16.7067	22348.9
0.61	0.556529	16.25	48527.3		0.61	-0.10025	17.52	26895.5		0.61	0.075072	16.275		34284		0.61	0.019775	14.525	71642.2		0.61	0.161649	16.7083	22354.4
0.611667	0.552168	16.2517	48524.9		0.611667	-0.10935	17.5217	26833.9		0.611667	0.083556	16.2767		34288.1		0.611667	0.017225	14.5267	71654		0.611667	0.163294	16.71	22358.9
0.613333	0.550307	16.2533	48522.5		0.613333	-0.11465	17.5233	26699.9		0.613333	0.089837	16.2783		34275.9		0.613333	0.013379	14.5283	71657.9		0.613333	0.162639	16.7117	22366.5
0.615	0.545147	16.255	48521.8		0.615	-0.11914	17.525	26503.3		0.615	0.090619	16.28		34252.5		0.615	0.008029	14.53	71660.9		0.615	0.162683	16.7133	22376
0.616667	0.536986	16.2567	48523.5		0.616667	-0.11845	17.5267	26374.3		0.616667	0.091802	16.2817		34203.2		0.616667	0.001176	14.5317	71665.6		0.616667	0.157428	16.715	22385
0.618333	0.530324	16.2583	48529.6		0.618333	-0.11544	17.5283	26324.8		0.618333	0.093284	16.2833		34123.9		0.618333	-0.00477	14.5333	71663.3		0.618333	0.147973	16.7167	22393.7
0.62	0.526064	16.26	48539.7		0.62	-0.11184	17.53	26268		0.62	0.093667	16.285		34047.3		0.62	-0.01452	14.535	71662.5		0.62	0.141917	16.7183	22404.5
0.621667	0.521802	16.2617	48560.8		0.621667	-0.10633	17.5317	26275.8		0.621667	0.08925	16.2867		33990.7		0.621667	-0.02347	14.5367	71662.5		0.621667	0.138462	16.72	22417.7
0.623333	0.519442	16.2633	48586.9		0.623333	-0.09724	17.5333	26340.4		0.623333	0.081832	16.2883		33921.5		0.623333	-0.03102	14.5383	71656.9		0.623333	0.132206	16.7217	22431.2
0.625	0.512182	16.265	48615.1		0.625	-0.08083	17.535	26409		0.625	0.078615	16.29		33840.5		0.625	-0.03907	14.54	71654.2		0.625	0.12725	16.7233	22443.7
0.626667	0.500721	16.2667	48648.6		0.626667	-0.06393	17.5367	26481.8		0.626667	0.075897	16.2917		33773.9		0.626667	-0.04682	14.5417	71657.8		0.626667	0.124595	16.725	22454.6
0.628333	0.48916	16.2683	48684.1		0.628333	-0.05003	17.5383	26471		0.628333	0.071779	16.2933		33700.3		0.628333	-0.05157	14.5433	71663.5		0.628333	0.12054	16.7267	22462.4
0.63	0.4771	16.27	48720		0.63	-0.03843	17.54	26408		0.63	0.071062	16.295		33630.8		0.63	-0.05462	14.545	71671.3		0.63	0.111584	16.7283	22467
0.631667	0.46684	16.2717	48751.9		0.631667	-0.03062	17.5417	26299.4		0.631667	0.067044	16.2967		33581.3		0.631667	-0.05387	14.5467	71681		0.631667	0.101229	16.73	22469.6
0.633333	0.457279	16.2733	48779.8		0.633333	-0.02322	17.5433	26181.9		0.633333	0.058026	16.2983		33534.1		0.633333	-0.05302	14.5483	71690.8		0.633333	0.093573	16.7317	22471.2
0.635	0.452317	16.275	48796.6		0.635	-0.01791	17.545	25988.7		0.635	0.053408	16.3		33468.6		0.635	-0.04717	14.55	71694.2		0.635	0.085518	16.7333	22469.3
0.636667	0.448458	16.2767	48805.5		0.636667	-0.01512	17.5467	25834		0.636667	0.046792	16.3017		33412.5		0.636667	-0.03502	14.5517	71697.7		0.636667	0.080762	16.735	22466.3
0.638333	0.446696	16.2783	48813.8		0.638333	-0.01301	17.5483	25680.3		0.638333	0.039174	16.3033		33355.5		0.638333	-0.01897	14.5533	71696.5		0.638333	0.076607	16.7367	22462.8
0.64	0.449035	16.28	48825.4		0.64	-0.01401	17.55	25543.3		0.64	0.029956	16.305		33294.8		0.64	-0.00512	14.555	71695.6		0.64	0.072951	16.7383	22459
0.641667	0.455075	16.2817	48840.5		0.641667	-0.01751	17.5517	25553.5		0.641667	0.023439	16.3067		33247.1		0.641667	0.009434	14.5567	71695.9		0.641667	0.070895	16.74	22454.2
0.643333	0.465315	16.2833	48858		0.643333	-0.02181	17.5533	25704.2		0.643333	0.014621	16.3083		33200		0.643333	0.023882	14.5583	71693.5		0.643333	0.07114	16.7417	22451
0.645	0.479853	16.285	48872.6		0.645	-0.027	17.555	25918.1		0.645	0.008505	16.31		33146.5		0.645	0.033536	14.56	71687.5		0.645	0.076084	16.7433	22450.4
0.646667	0.491493	16.2867	48886.5		0.646667	-0.0305	17.5567	26179.5		0.646667	0.004187	16.3117		33104.5		0.646667	0.039684	14.5617	71680.4		0.646667	0.086029	16.745	22447.6
0.648333	0.508032	16.2883	48902.2		0.648333	-0.0303	17.5583	26452.9		0.648333	0.005968	16.3133		33072.2		0.648333	0.046534	14.5633	71675.9		0.648333	0.097174	16.7467	22444.3
0.65	0.524671	16.29	48918.4		0.65	-0.0352	17.56	26583.5		0.65	0.011252	16.315		33036.4		0.65	0.049386	14.565	71669.3		0.65	0.110218	16.7483	22442.2
0.651667	0.535311	16.2917	48931.5		0.651667	-0.0413	17.5617	26633.8		0.651667	0.020134	16.3167		33017.5		0.651667	0.047534	14.5667	71664.6		0.651667	0.121163	16.75	22439.9
0.653333	0.544151	16.2933	48938.8		0.653333	-0.04789	17.5633	26646.5		0.653333	0.031617	16.3183		33003.4		0.653333	0.045988	14.5683	71656.3		0.653333	0.130407	16.7517	22436.2
0.655	0.54909	16.295	48932		0.655	-0.05609	17.565	26536		0.655	0.046998	16.32		32965.7		0.655	0.040436	14.57	71644.4		0.655	0.138852	16.7533	22433.4
0.656667	0.551629	16.2967	48918.6		0.656667	-0.06548	17.5667	26346.3		0.656667	0.060881	16.3217		32917.2		0.656667	0.032988	14.5717	71634.8		0.656667	0.144496	16.755	22431.1
0.658333	0.551268	16.2983	48903.1		0.658333	-0.07378	17.5683	26142		0.658333	0.070663	16.3233		32867		0.658333	0.023137	14.5733	71622.9		0.658333	0.150041	16.7567	22427.6
0.66	0.550807	16.3	48887.2		0.66	-0.08148	17.57	25929.9		0.66	0.079847	16.325		32808.9		0.66	0.017689	14.575	71607.4		0.66	0.150485	16.7583	22425.2
0.661667	0.548746	16.3017	48874.7		0.661667	-0.08728	17.5717	25726.1		0.661667	0.087327	16.3267		32746.2		0.661667	0.012537	14.5767	71594.5		0.661667	0.14713	16.76	22425
0.663333	0.544585	16.3033	48860.8		0.663333	-0.09448	17.5733	25617		0.663333	0.08921	16.3283		32684.9		0.663333	0.00649	14.5783	71583.7		0.663333	0.143375	16.7617	22426.3
0.665	0.537825	16.305	48849.6		0.665	-0.09617	17.575	25627.6		0.665	0.091793	16.33		32619		0.665	0.002437	14.58	71573.3		0.665	0.13742	16.7633	22429.9
0.666667	0.531465	16.3067	48842.3		0.666667	-0.09597	17.5767	25683		0.666667	0.095775	16.3317		32557.1		0.666667	-0.00631	14.5817	71563.1		0.666667	0.131464	16.765	22434.8
0.668333	0.523405	16.3083	48844.5		0.668333	-0.09447	17.5783	25791.6		0.668333	0.097258	16.3333		32510.2		0.668333	-0.01776	14.5833	71562.7		0.668333	0.128509	16.7667	22439.5
0.67	0.517444	16.31	48853.1		0.67	-0.09097	17.58	25941.2		0.67	0.09364	16.335		32475.7		0.67	-0.03131	14.585	71566.3		0.67	0.123753	16.7683	22444.6
0.671667	0.511482	16.3117	48865		0.671667	-0.08216	17.5817	26100.9		0.671667	0.087122	16.3367		32444.3		0.671667	-0.04496	14.5867	71572.1		0.671667	0.118898	16.77	22450.9
0.673333	0.505923	16.3133	48873.7		0.673333	-0.07116	17.5833	26208.7		0.673333	0.082806	16.3383		32414.4		0.673333	-0.05421	14.5883	71580.3		0.673333	0.115442	16.7717	22459.9
0.675	0.49636	16.315	48873.9		0.675	-0.05726	17.585	26308.1		0.675	0.079688	16.34		32372.8		0.675	-0.06046	14.59	71588.1		0.675	0.111286	16.7733	22470.7
0.676667	0.483401	16.3167	48874.3		0.676667	-0.04275	17.5867	26366.4		0.676667	0.073871	16.3417		32322.6		0.676667	-0.06701	14.5917	71594.2		0.676667	0.104331	16.775	22480.9
0.678333	0.47134	16.3183	48881.9		0.678333	-0.03425	17.5883	26349.7		0.678333	0.069654	16.3433		32260.5		0.678333	-0.07356	14.5933	71608.1		0.678333	0.095576	16.7767	22489.6
0.68	0.46288	16.32	48890.2		0.68	-0.02595	17.59	26283		0.68	0.066936	16.345		32194		0.68	-0.07541	14.595	71634.1		0.68	0.08732	16.7783	22498
0.681667	0.453218	16.3217	48896.7		0.681667	-0.02135	17.5917	26217.7		0.681667	0.062017	16.3467		32109.7		0.681667	-0.07716	14.5967	71657.7		0.681667	0.079165	16.78	22506
0.683333	0.444159	16.3233	48903		0.683333	-0.01864	17.5933	26149.7		0.683333	0.053501	16.3483		32042.2		0.683333	-0.07211	14.5983	71677.7		0.683333	0.073409	16.7817	22515.5
0.685	0.441598	16.325	48914.2		0.685	-0.01644	17.595	26081.5		0.685	0.043283	16.35		31975.2		0.685	-0.06376	14.6	71694.3		0.685	0.071953	16.7833	22524.3
0.686667	0.437037	16.3267	48928.6		0.686667	-0.01494	17.5967	26067.7		0.686667	0.031666	16.3517		31910.2		0.686667	-0.05201	14.6017	71712.4		0.686667	0.069698	16.785	22531.4
0.688333	0.435376	16.3283	48948.5		0.688333	-0.01634	17.5983	26105.4		0.688333	0.020748	16.3533		31863		0.688333	-0.03806	14.6033	71728.2		0.688333	0.068042	16.7867	22537.1
0.69	0.438315	16.33	48969.3		0.69	-0.01864	17.6	26183.6		0.69	0.01393	16.355		31845.5		0.69	-0.02151	14.605	71739.7		0.69	0.070887	16.7883	22548.2
0.691667	0.447456	16.3317	48988.3		0.691667	-0.02663	17.6017	26266.6		0.691667	0.007113	16.3567		31835.8		0.691667	-0.00175	14.6067	71754.4		0.691667	0.072832	16.79	22563.3
0.693333	0.459093	16.3333	49003.4		0.693333	-0.03573	17.6033	26373.3		0.693333	-0.00091	16.3583		31842.8		0.693333	0.008994	14.6083	71763.7		0.693333	0.081577	16.7917	22578.8
0.695	0.471734	16.335	49015.8		0.695	-0.03933	17.605	26482.4		0.695	-0.00392	16.36		31865.7		0.695	0.017846	14.61	71765.8		0.695	0.093321	16.7933	22595.5
0.696667	0.486572	16.3367	49027.8		0.696667	-0.03993	17.6067	26558.8		0.696667	-0.00504	16.3617		31884.8		0.696667	0.025196	14.6117	71765.8		0.696667	0.105766	16.795	22610.9
0.698333	0.500112	16.3383	49038.3		0.698333	-0.04243	17.6083	26524.2		0.698333	-0.00256	16.3633		31891.7		0.698333	0.026747	14.6133	71762.8		0.698333	0.12231	16.7967	22624.3
0.7	0.515152	16.34	49042.3		0.7	-0.04372	17.61	26439.6		0.7	0.003724	16.365		31893.9		0.7	0.031495	14.615	71759.8		0.7	0.136554	16.7983	22639.2
0.701667	0.52669	16.3417	49043.5		0.701667	-0.04832	17.6117	26308.6		0.701667	0.010806	16.3667		31887.3		0.701667	0.033847	14.6167	71753.4		0.701667	0.145999	16.8	22655.7
0.703333	0.53323	16.3433	49039.6		0.703333	-0.05492	17.6133	26176.5		0.703333	0.02239	16.3683		31864.9		0.703333	0.032499	14.6183	71741.1		0.703333	0.154343	16.8017	22666.8
0.705	0.538769	16.345	49035.8		0.705	-0.06241	17.615	26051.4		0.705	0.037172	16.37		31837.7		0.705	0.02855	14.62	71721.5		0.705	0.163188	16.8033	22672.3
0.706667	0.538908	16.3467	49031.8		0.706667	-0.06611	17.6167	25918.6		0.706667	0.050754	16.3717		31810.3		0.706667	0.018497	14.6217	71694.1		0.706667	0.167533	16.805	22675.7
0.708333	0.538249	16.3483	49028		0.708333	-0.07031	17.6183	25745.8		0.708333	0.060036	16.3733		31780.9		0.708333	0.007047	14.6233	71663.2		0.708333	0.167977	16.8067	22677.5
0.71	0.537487	16.35	49021.1		0.71	-0.077	17.62	25614		0.71	0.069719	16.375		31745.5		0.71	0.0005	14.625	71629.6		0.71	0.171121	16.8083	22680.5
0.711667	0.533526	16.3517	49006.3		0.711667	-0.07901	17.6217	25574.5		0.711667	0.076102	16.3767		31717.3		0.711667	-0.00395	14.6267	71591		0.711667	0.169766	16.81	22686.8
0.713333	0.525966	16.3533	48991.6		0.713333	-0.0808	17.6233	25600.8		0.713333	0.078284	16.3783		31693.5		0.713333	-0.0099	14.6283	71543.2		0.713333	0.165111	16.8117	22695.2
0.715	0.520605	16.355	48977.8		0.715	-0.0805	17.625	25738.3		0.715	0.078166	16.38		31690.1		0.715	-0.01475	14.63	71496.4		0.715	0.160656	16.8133	22702.4
0.716667	0.514144	16.3567	48962.9		0.716667	-0.0762	17.6267	25911.2		0.716667	0.077948	16.3817		31687.3		0.716667	-0.0245	14.6317	71455.9		0.716667	0.1514	16.815	22709.2
0.718333	0.506384	16.3583	48942.5		0.718333	-0.07199	17.6283	26030.5		0.718333	0.07573	16.3833		31680.4		0.718333	-0.03705	14.6333	71421.9		0.718333	0.143744	16.8167	22717.7
0.72	0.501123	16.36	48918.8		0.72	-0.06519	17.63	26117.9		0.72	0.072414	16.385		31666.6		0.72	-0.0475	14.635	71396.8		0.72	0.137889	16.8183	22728.6
0.721667	0.495362	16.3617	48897.1		0.721667	-0.05349	17.6317	26210.6		0.721667	0.065995	16.3867		31645.9		0.721667	-0.05735	14.6367	71380.7		0.721667	0.131333	16.82	22740.4
0.723333	0.489602	16.3633	48877.8		0.723333	-0.03909	17.6333	26239.2		0.723333	0.062179	16.3883		31613.2		0.723333	-0.0697	14.6383	71369.4		0.723333	0.126178	16.8217	22747.3
0.725	0.482142	16.365	48863.1		0.725	-0.01989	17.635	26289		0.725	0.06026	16.39		31585.4		0.725	-0.08295	14.64	71356.4		0.725	0.121922	16.8233	22749.5
0.726667	0.47478	16.3667	48850.9		0.726667	-0.00349	17.6367	26364.4		0.726667	0.059643	16.3917		31548		0.726667	-0.0896	14.6417	71350.1		0.726667	0.113167	16.825	22752.2
0.728333	0.464819	16.3683	48838.4		0.728333	0.006421	17.6383	26346.5		0.728333	0.054026	16.3933		31497.6		0.728333	-0.09355	14.6433	71350.8		0.728333	0.102712	16.8267	22760.3
0.73	0.45626	16.37	48831.2		0.73	0.013918	17.64	26306.7		0.73	0.051209	16.395		31439.5		0.73	-0.0971	14.645	71349.4		0.73	0.093955	16.8283	22769.6
0.731667	0.450498	16.3717	48828.4		0.731667	0.016226	17.6417	26391.5		0.731667	0.04529	16.3967		31385.1		0.731667	-0.09375	14.6467	71346.2		0.731667	0.0865	16.83	22778.5
0.733333	0.442538	16.3733	48834.5		0.733333	0.017626	17.6433	26515.5		0.733333	0.039772	16.3983		31321.6		0.733333	-0.08789	14.6483	71340.2		0.733333	0.079145	16.8317	22786.2
0.735	0.440878	16.375	48854.2		0.735	0.019926	17.645	26698.8		0.735	0.028555	16.4		31270.3		0.735	-0.08074	14.65	71334		0.735	0.07529	16.8333	22794
0.736667	0.442616	16.3767	48885.1		0.736667	0.021029	17.6467	26946.7		0.736667	0.018138	16.4017		31238.4		0.736667	-0.0695	14.6517	71333.7		0.736667	0.068734	16.835	22806
0.738333	0.447756	16.3783	48912.9		0.738333	0.017035	17.6483	27110.2		0.738333	0.00792	16.4033		31206.8		0.738333	-0.05434	14.6533	71339.4		0.738333	0.063579	16.8367	22823.2
0.74	0.455695	16.38	48937.7		0.74	0.007838	17.65	27169.7		0.74	0.003003	16.405		31185.1		0.74	-0.0344	14.655	71347.6		0.74	0.063923	16.8383	22840.5
0.741667	0.467535	16.3817	48963.5		0.741667	-0.00086	17.6517	27204.1		0.741667	-0.00401	16.4067		31171		0.741667	-0.02195	14.6567	71350.8		0.741667	0.071768	16.84	22851.8
0.743333	0.480074	16.3833	48983.9		0.743333	-0.00456	17.6533	27184.1		0.743333	-0.00723	16.4083		31160.6		0.743333	-0.01239	14.6583	71355.8		0.743333	0.081312	16.8417	22859.7
0.745	0.494813	16.385	49003.3		0.745	-0.00676	17.655	27043.4		0.745	-0.00905	16.41		31150.2		0.745	-0.00014	14.66	71358.8		0.745	0.092556	16.8433	22865.8
0.746667	0.509953	16.3867	49017.4		0.746667	-0.01075	17.6567	26870.9		0.746667	-0.00797	16.4117		31151.2		0.746667	0.008206	14.6617	71362.3		0.746667	0.104201	16.845	22869.1
0.748333	0.522191	16.3883	49016.5		0.748333	-0.01495	17.6583	26624		0.748333	-0.00218	16.4133		31139.9		0.748333	0.013457	14.6633	71364.4		0.748333	0.116146	16.8467	22871.6
0.75	0.536631	16.39	49007		0.75	-0.01905	17.66	26396.2		0.75	0.009798	16.415		31121.2		0.75	0.01811	14.665	71365.5		0.75	0.13159	16.8483	22873.5
0.751667	0.549171	16.3917	49000.5		0.751667	-0.02444	17.6617	26245		0.751667	0.02528	16.4167		31099.7		0.751667	0.020359	14.6667	71364.9		0.751667	0.140834	16.85	22878.2
0.753333	0.559309	16.3933	48996.3		0.753333	-0.03265	17.6633	26176.6		0.753333	0.039963	16.4183		31075.6		0.753333	0.01581	14.6683	71358.2		0.753333	0.149779	16.8517	22883.6
0.755	0.564748	16.395	48988.7		0.755	-0.03954	17.665	26181.2		0.755	0.054745	16.42		31047		0.755	0.009457	14.67	71349.6		0.755	0.153624	16.8533	22887.3
0.756667	0.565388	16.3967	48980		0.756667	-0.04784	17.6667	26289		0.756667	0.066228	16.4217		31013.4		0.756667	0.004009	14.6717	71341		0.756667	0.157969	16.855	22892.3
0.758333	0.563428	16.3983	48972.3		0.758333	-0.05724	17.6683	26436.5		0.758333	0.076011	16.4233		30977.2		0.758333	0.000559	14.6733	71328.3		0.758333	0.156613	16.8567	22901.4
0.76	0.559467	16.4	48965.8		0.76	-0.06464	17.67	26556.3		0.76	0.084092	16.425		30944.7		0.76	-0.00389	14.675	71311.1		0.76	0.151158	16.8583	22912.2
0.761667	0.553407	16.4017	48960		0.761667	-0.07043	17.6717	26784.4		0.761667	0.091575	16.4267		30923.4		0.761667	-0.00994	14.6767	71289.2		0.761667	0.148002	16.86	22919.9
0.763333	0.546146	16.4033	48953.1		0.763333	-0.07483	17.6733	27002.4		0.763333	0.096958	16.4283		30909		0.763333	-0.01689	14.6783	71264.5		0.763333	0.141047	16.8617	22932.1
0.765	0.539185	16.405	48946.1		0.765	-0.07613	17.675	27104.4		0.765	0.099939	16.43		30903.7		0.765	-0.02434	14.68	71239.3		0.765	0.131891	16.8633	22944.4
0.766667	0.534824	16.4067	48936.7		0.766667	-0.07403	17.6767	27133.1		0.766667	0.097622	16.4317		30903.6		0.766667	-0.03219	14.6817	71217.2		0.766667	0.124635	16.865	22955.7
0.768333	0.528664	16.4083	48914.8		0.768333	-0.07032	17.6783	27166.4		0.768333	0.096905	16.4333		30893.6		0.768333	-0.04054	14.6833	71194.7		0.768333	0.11808	16.8667	22967.9
0.77	0.522802	16.41	48891.3		0.77	-0.06312	17.68	27073.2		0.77	0.091686	16.435		30876.4		0.77	-0.05009	14.685	71173.3		0.77	0.116925	16.8683	22981.9
0.771667	0.512843	16.4117	48872		0.771667	-0.05262	17.6817	27005.8		0.771667	0.08647	16.4367		30863.1		0.771667	-0.05764	14.6867	71155.9		0.771667	0.112769	16.87	22995.9
0.773333	0.50418	16.4133	48855.4		0.773333	-0.04052	17.6833	27014.3		0.773333	0.074452	16.4383		30849.3		0.773333	-0.06839	14.6883	71141.9		0.773333	0.107014	16.8717	23010.6
0.775	0.493821	16.415	48841.8		0.775	-0.02591	17.685	27022.1		0.775	0.070834	16.44		30835.9		0.775	-0.07093	14.69	71135.6		0.775	0.098658	16.8733	23031.7
0.776667	0.48246	16.4167	48835.4		0.776667	-0.01441	17.6867	26925.6		0.776667	0.069716	16.4417		30829		0.776667	-0.07369	14.6917	71136.2		0.776667	0.088003	16.875	23050.2
0.778333	0.4721	16.4183	48830.8		0.778333	-0.00741	17.6883	26885.1		0.778333	0.064599	16.4433		30816.8		0.778333	-0.07714	14.6933	71138.4		0.778333	0.078647	16.8767	23066.9
0.78	0.464139	16.42	48824.4		0.78	-0.00241	17.69	26889.9		0.78	0.059682	16.445		30800		0.78	-0.07808	14.695	71137.6		0.78	0.071192	16.8783	23086.1
0.781667	0.456778	16.4217	48828.5		0.781667	0.003599	17.6917	26908.6		0.781667	0.051864	16.4467		30789.3		0.781667	-0.07463	14.6967	71136.8		0.781667	0.064136	16.88	23105.2
0.783333	0.450017	16.4233	48836.1		0.783333	0.006395	17.6933	27023.6		0.783333	0.039846	16.4483		30793.8		0.783333	-0.06638	14.6983	71134.1		0.783333	0.057781	16.8817	23121.3
0.785	0.444756	16.425	48840.3		0.785	0.0101	17.695	27329.8		0.785	0.028329	16.45		30805.5		0.785	-0.05583	14.7	71129.3		0.785	0.052826	16.8833	23131.7
0.786667	0.444596	16.4267	48842.9		0.786667	0.012003	17.6967	27623.6		0.786667	0.016712	16.4517		30827.9		0.786667	-0.04048	14.7017	71122.2		0.786667	0.04837	16.885	23140.7
0.788333	0.448336	16.4283	48843.8		0.788333	0.007506	17.6983	27899.1		0.788333	0.008795	16.4533		30857.1		0.788333	-0.02283	14.7033	71112.4		0.788333	0.049615	16.8867	23151.3
0.79	0.455575	16.43	48838.5		0.79	1.04e-05	17.7	28173.8		0.79	0.001677	16.455		30883.2		0.79	-0.00438	14.705	71098.7		0.79	0.049359	16.8883	23159.1
0.791667	0.468014	16.4317	48824.6		0.791667	-0.00729	17.7017	28406.2		0.791667	-0.00554	16.4567		30901.6		0.791667	0.009469	14.7067	71088.4		0.791667	0.054603	16.89	23163.5
0.793333	0.482552	16.4333	48813.9		0.793333	-0.01009	17.7033	28576		0.793333	-0.01176	16.4583		30918.7		0.793333	0.020118	14.7083	71083.1		0.793333	0.067448	16.8917	23162.3
0.795	0.501293	16.435	48802.4		0.795	-0.01209	17.705	28773.2		0.795	-0.01448	16.46		30932.5		0.795	0.029768	14.71	71077.7		0.795	0.080892	16.8933	23156.1
0.796667	0.518231	16.4367	48790.8		0.796667	-0.01249	17.7067	28889.8		0.796667	-0.01259	16.4617		30943		0.796667	0.040318	14.7117	71078.7		0.796667	0.097037	16.895	23147.7
0.798333	0.531872	16.4383	48776.5		0.798333	-0.01338	17.7083	28775.8		0.798333	-0.00771	16.4633		30942.2		0.798333	0.044868	14.7133	71079.4		0.798333	0.112681	16.8967	23142.7
0.8	0.54251	16.44	48764.3		0.8	-0.01988	17.71	28560		0.8	-0.00103	16.465		30937.5		0.8	0.046518	14.715	71078.6		0.8	0.126926	16.8983	23137.8
0.801667	0.55225	16.4417	48754.9		0.801667	-0.02727	17.7117	28184.7		0.801667	0.009654	16.4667		30921		0.801667	0.04557	14.7167	71079.6		0.801667	0.136671	16.9	23130.3
0.803333	0.558089	16.4433	48738.5		0.803333	-0.03287	17.7133	27783		0.803333	0.023136	16.4683		30901.1		0.803333	0.044322	14.7183	71077.4		0.803333	0.144215	16.9017	23124
0.805	0.562429	16.445	48715.8		0.805	-0.04087	17.715	27495.7		0.805	0.037319	16.47		30877.8		0.805	0.038171	14.72	71075.4		0.805	0.14916	16.9033	23117
0.806667	0.562468	16.4467	48689.7		0.806667	-0.04647	17.7167	27432.7		0.806667	0.0517	16.4717		30853.1		0.806667	0.03302	14.7217	71071.7		0.806667	0.150604	16.905	23109.9
0.808333	0.557006	16.4483	48662.1		0.808333	-0.05366	17.7183	27360.8		0.808333	0.060583	16.4733		30822.5		0.808333	0.029772	14.7233	71062.7		0.808333	0.148548	16.9067	23106.7
0.81	0.552247	16.45	48629.9		0.81	-0.06086	17.72	27465.7		0.81	0.064365	16.475		30793.3		0.81	0.026421	14.725	71051.4		0.81	0.144194	16.9083	23109.1
0.811667	0.547185	16.4517	48601.1		0.811667	-0.06446	17.7217	27613		0.811667	0.071148	16.4767		30756.4		0.811667	0.021171	14.7267	71036.9		0.811667	0.139238	16.91	23112.2
0.813333	0.545824	16.4533	48579.9		0.813333	-0.06716	17.7233	27753.1		0.813333	0.073431	16.4783		30715.4		0.813333	0.018122	14.7283	71030.1		0.813333	0.132882	16.9117	23111.7
0.815	0.544564	16.455	48570.1		0.815	-0.06846	17.725	27919.8		0.815	0.075013	16.48		30672		0.815	0.009472	14.73	71029.4		0.815	0.127527	16.9133	23110.9
0.816667	0.539404	16.4567	48568.6		0.816667	-0.06336	17.7267	28044.7		0.816667	0.073996	16.4817		30618.9		0.816667	-0.00358	14.7317	71031		0.816667	0.123971	16.915	23113.5
0.818333	0.534343	16.4583	48569.7		0.818333	-0.05705	17.7283	27863.7		0.818333	0.067878	16.4833		30564.6		0.818333	-0.01233	14.7333	71034.6		0.818333	0.122816	16.9167	23117.7
0.82	0.527882	16.46	48573		0.82	-0.05195	17.73	27488.6		0.82	0.06166	16.485		30510.7		0.82	-0.01987	14.735	71040.2		0.82	0.11956	16.9183	23121.8
0.821667	0.520621	16.4617	48578.2		0.821667	-0.04004	17.7317	26977.2		0.821667	0.056342	16.4867		30452.2		0.821667	-0.03003	14.7367	71052.1		0.821667	0.114005	16.92	23122.3
0.823333	0.51276	16.4633	48589.5		0.823333	-0.02404	17.7333	26320.2		0.823333	0.050626	16.4883		30401.7		0.823333	-0.04008	14.7383	71070.9		0.823333	0.10935	16.9217	23122
0.825	0.500901	16.465	48607.5		0.825	-0.01244	17.735	25674.7		0.825	0.047508	16.49		30363		0.825	-0.04733	14.74	71087.9		0.825	0.104494	16.9233	23121.9
0.826667	0.490539	16.4667	48613.4		0.826667	-0.00384	17.7367	25090.5		0.826667	0.04499	16.4917		30329.4		0.826667	-0.05017	14.7417	71097.6		0.826667	0.094738	16.925	23125.5
0.828333	0.481179	16.4683	48606.6		0.828333	0.000867	17.7383	24513		0.828333	0.042972	16.4933		30302.3		0.828333	-0.05152	14.7433	71106.6		0.828333	0.085584	16.9267	23132.1
0.83	0.473518	16.47	48587.2		0.83	0.002664	17.74	24070.5		0.83	0.031755	16.495		30284.9		0.83	-0.05247	14.745	71105.7		0.83	0.078528	16.9283	23136.8
0.831667	0.468157	16.4717	48562.3		0.831667	0.005369	17.7417	24001.4		0.831667	0.023737	16.4967		30273.5		0.831667	-0.04652	14.7467	71102.9		0.831667	0.068872	16.93	23139.8
0.833333	0.463897	16.4733	48536.4		0.833333	0.009874	17.7433	24097		0.833333	0.01722	16.4983		30278.6		0.833333	-0.03807	14.7483	71095.6		0.833333	0.061917	16.9317	23149
0.835	0.461735	16.475	48506.5		0.835	0.010977	17.745	24425.7		0.835	0.008002	16.5		30314		0.835	-0.02582	14.75	71079.7		0.835	0.057962	16.9333	23159.4
0.836667	0.461275	16.4767	48481.1		0.836667	0.007174	17.7467	24998.5		0.836667	-0.00222	16.5017		30362.1		0.836667	-0.01237	14.7517	71063.3		0.836667	0.055206	16.935	23168
0.838333	0.465914	16.4783	48457.3		0.838333	0.002478	17.7483	25495.9		0.838333	-0.00813	16.5033		30409		0.838333	-0.00032	14.7533	71041.6		0.838333	0.06155	16.9367	23176.5
0.84	0.476854	16.48	48434.8		0.84	-0.00152	17.75	25704.2		0.84	-0.01255	16.505		30451.8		0.84	0.014029	14.755	71020.5		0.84	0.067495	16.9383	23182.7
0.841667	0.493294	16.4817	48418		0.841667	-0.00452	17.7517	25978.1		0.841667	-0.01707	16.5067		30488.6		0.841667	0.02218	14.7567	71001.4		0.841667	0.075839	16.94	23183.4
0.843333	0.510133	16.4833	48406.4		0.843333	-0.00671	17.7533	26188.2		0.843333	-0.01988	16.5083		30508.6		0.843333	0.028629	14.7583	70979.5		0.843333	0.089884	16.9417	23186.6
0.845	0.525671	16.485	48394.6		0.845	-0.00921	17.755	26266.9		0.845	-0.0213	16.51		30521.4		0.845	0.034079	14.76	70963.9		0.845	0.105229	16.9433	23194.2
0.846667	0.536012	16.4867	48374.8		0.846667	-0.00931	17.7567	26288.4		0.846667	-0.01602	16.5117		30532.4		0.846667	0.03753	14.7617	70945.8		0.846667	0.118873	16.945	23204.2
0.848333	0.54595	16.4883	48348.4		0.848333	-0.0135	17.7583	26264.5		0.848333	-0.00654	16.5133		30530		0.848333	0.03778	14.7633	70929.7		0.848333	0.131318	16.9467	23216.5
0.85	0.554191	16.49	48313.4		0.85	-0.0214	17.76	25979.2		0.85	0.003145	16.515		30514		0.85	0.040132	14.765	70918.1		0.85	0.140362	16.9483	23228.5
0.851667	0.55963	16.4917	48273.1		0.851667	-0.0306	17.7617	25711.1		0.851667	0.015726	16.5167		30496.6		0.851667	0.037182	14.7667	70907.4		0.851667	0.145907	16.95	23241.8
0.853333	0.56257	16.4933	48233		0.853333	-0.0376	17.7633	25614.6		0.853333	0.031609	16.5183		30476.8		0.853333	0.029231	14.7683	70892.2		0.853333	0.150451	16.9517	23257
0.855	0.561708	16.495	48197.1		0.855	-0.04529	17.765	25613.7		0.855	0.044692	16.52		30462.9		0.855	0.025083	14.77	70873.8		0.855	0.152896	16.9533	23276.6
0.856667	0.559348	16.4967	48158.3		0.856667	-0.0528	17.7667	25730.4		0.856667	0.056075	16.5217		30459.1		0.856667	0.021034	14.7717	70853.2		0.856667	0.15314	16.955	23297.7
0.858333	0.557587	16.4983	48117.7		0.858333	-0.05769	17.7683	25957.9		0.858333	0.061356	16.5233		30461		0.858333	0.021083	14.7733	70829.3		0.858333	0.149785	16.9567	23317.1
0.86	0.550326	16.5	48087.2		0.86	-0.06489	17.77	26189.7		0.86	0.06644	16.525		30458.9		0.86	0.015035	14.775	70808		0.86	0.14453	16.9583	23329.6
0.861667	0.542066	16.5017	48073		0.861667	-0.06878	17.7717	26314.2		0.861667	0.070521	16.5267		30454		0.861667	0.007683	14.7767	70784.7		0.861667	0.136574	16.96	23335.6
0.863333	0.535605	16.5033	48070.1		0.863333	-0.07009	17.7733	26464.8		0.863333	0.077005	16.5283		30446.5		0.863333	0.001433	14.7783	70763.6		0.863333	0.130518	16.9617	23341.3
0.865	0.531645	16.505	48073		0.865	-0.06888	17.775	26588.1		0.865	0.075687	16.53		30441.2		0.865	-0.00732	14.78	70746.7		0.865	0.126463	16.9633	23347.5
0.866667	0.526682	16.5067	48076.7		0.866667	-0.06268	17.7767	26811.7		0.866667	0.07127	16.5317		30429.4		0.866667	-0.01616	14.7817	70740		0.866667	0.121808	16.965	23352.2
0.868333	0.520223	16.5083	48084.4		0.868333	-0.05568	17.7783	27079.1		0.868333	0.067652	16.5333		30395.5		0.868333	-0.02291	14.7833	70737		0.868333	0.119452	16.9667	23357.8
0.87	0.513562	16.51	48093.7		0.87	-0.04447	17.78	27204.4		0.87	0.064333	16.535		30355.7		0.87	-0.03036	14.785	70731.9		0.87	0.115496	16.9683	23363.8
0.871667	0.506702	16.5117	48107.2		0.871667	-0.02847	17.7817	27290.1		0.871667	0.059317	16.5367		30317.1		0.871667	-0.03751	14.7867	70727.7		0.871667	0.104741	16.97	23370.5
0.873333	0.49354	16.5133	48125.2		0.873333	-0.01817	17.7833	27452.2		0.873333	0.054299	16.5383		30276.4		0.873333	-0.04426	14.7883	70721.9		0.873333	0.095985	16.9717	23383
0.875	0.479881	16.515	48139.8		0.875	-0.00857	17.785	27510.8		0.875	0.051381	16.54		30242.2		0.875	-0.05001	14.79	70714		0.875	0.08893	16.9733	23399.8
0.876667	0.46942	16.5167	48150.3		0.876667	-0.00187	17.7867	27407.8		0.876667	0.046864	16.5417		30223.9		0.876667	-0.04986	14.7917	70702.9		0.876667	0.076175	16.975	23411.2
0.878333	0.460258	16.5183	48161.6		0.878333	0.003033	17.7883	27367.3		0.878333	0.047246	16.5433		30210.4		0.878333	-0.04811	14.7933	70687		0.878333	0.06602	16.9767	23417.8
0.88	0.452898	16.52	48173.4		0.88	0.004739	17.79	27275.4		0.88	0.041728	16.545		30199.4		0.88	-0.04596	14.795	70661.7		0.88	0.057163	16.9783	23428.7
0.881667	0.448136	16.5217	48175.7		0.881667	0.00604	17.7917	27121		0.881667	0.03361	16.5467		30203		0.881667	-0.03621	14.7967	70627.6		0.881667	0.045008	16.98	23443.6
0.883333	0.447077	16.5233	48178.1		0.883333	0.004442	17.7933	27160.3		0.883333	0.026393	16.5483		30223.7		0.883333	-0.02336	14.7983	70585.6		0.883333	0.036853	16.9817	23459.3
0.885	0.448417	16.525	48188		0.885	0.004049	17.795	27283.1		0.885	0.019376	16.55		30248.2		0.885	-0.00791	14.8	70540.2		0.885	0.032597	16.9833	23473.6
0.886667	0.452354	16.5267	48200.2		0.886667	-0.00025	17.7967	27419.7		0.886667	0.010458	16.5517		30277.9		0.886667	0.009241	14.8017	70501.6		0.886667	0.031841	16.985	23486.3
0.888333	0.460895	16.5283	48217.9		0.888333	-0.00475	17.7983	27699.4		0.888333	0.002441	16.5533		30305.5		0.888333	0.022889	14.8033	70462.9		0.888333	0.034886	16.9867	23498.7
0.89	0.471735	16.53	48246.5		0.89	-0.01255	17.8	28020.9		0.89	-0.00388	16.555		30322.4		0.89	0.035338	14.805	70421.4		0.89	0.040831	16.9883	23515.6
0.891667	0.485673	16.5317	48275.3		0.891667	-0.01484	17.8017	28216.8		0.891667	-0.0069	16.5567		30328.5		0.891667	0.04339	14.8067	70386.3		0.891667	0.050876	16.99	23538.4
0.893333	0.501913	16.5333	48299.7		0.893333	-0.01604	17.8033	28390.7		0.893333	-0.00741	16.5583		30335.1		0.893333	0.049942	14.8083	70347.7		0.893333	0.06472	16.9917	23567.6
0.895	0.516652	16.535	48318.1		0.895	-0.01784	17.805	28519.7		0.895	-0.00533	16.56		30341.8		0.895	0.056891	14.81	70316.5		0.895	0.082765	16.9933	23598
0.896667	0.528391	16.5367	48332.4		0.896667	-0.02204	17.8067	28651.6		0.896667	5.2e-05	16.5617		30342.5		0.896667	0.060144	14.8117	70289.7		0.896667	0.096609	16.995	23630
0.898333	0.538231	16.5383	48339.5		0.898333	-0.02773	17.8083	28820.7		0.898333	0.011435	16.5633		30337.4		0.898333	0.059093	14.8133	70257.6		0.898333	0.109754	16.9967	23660.2
0.9	0.54347	16.54	48339.4		0.9	-0.03753	17.81	28785.5		0.9	0.024417	16.565		30332.8		0.9	0.054342	14.815	70217.3		0.9	0.119098	16.9983	23684.8
0.901667	0.546109	16.5417	48333.2		0.901667	-0.04493	17.8117	28709		0.901667	0.038501	16.5667		30324.1		0.901667	0.046693	14.8167	70172.8		0.901667	0.123042	17	23707.2
0.903333	0.547948	16.5433	48311.7		0.903333	-0.05413	17.8133	28786.4		0.903333	0.051683	16.5683		30314.5		0.903333	0.038844	14.8183	70127.7		0.903333	0.122988	17.0017	23730.6
0.905	0.547087	16.545	48280.6		0.905	-0.06442	17.815	28809.1		0.905	0.060565	16.57		30310.1		0.905	0.036493	14.82	70082		0.905	0.122732	17.0033	23753
0.906667	0.544128	16.5467	48248.7		0.906667	-0.07062	17.8167	28674		0.906667	0.068748	16.5717		30307.8		0.906667	0.034344	14.8217	70040.9		0.906667	0.121676	17.005	23765.3
0.908333	0.539767	16.5483	48214.9		0.908333	-0.07472	17.8183	28593.5		0.908333	0.074329	16.5733		30306.2		0.908333	0.031394	14.8233	69998.1		0.908333	0.11802	17.0067	23770.3
0.91	0.531406	16.55	48180.9		0.91	-0.07691	17.82	28391.8		0.91	0.078712	16.575		30309		0.91	0.026144	14.825	69960		0.91	0.114865	17.0083	23771.8
0.911667	0.524044	16.5517	48149.3		0.911667	-0.07561	17.8217	27874.3		0.911667	0.076494	16.5767		30309.7		0.911667	0.019394	14.8267	69926.8		0.911667	0.108309	17.01	23772
0.913333	0.518985	16.5533	48121.8		0.913333	-0.07511	17.8233	27392.2		0.913333	0.076077	16.5783		30304.6		0.913333	0.014247	14.8283	69904.8		0.913333	0.100254	17.0117	23767.4
0.915	0.515024	16.555	48104.1		0.915	-0.07041	17.825	26933.7		0.915	0.073759	16.58		30300.6		0.915	0.005494	14.83	69887.8		0.915	0.098199	17.0133	23756.5
0.916667	0.511064	16.5567	48087.4		0.916667	-0.06201	17.8267	26429.2		0.916667	0.070542	16.5817		30283.4		0.916667	-0.00675	14.8317	69876.9		0.916667	0.092243	17.015	23744.3
0.918333	0.504803	16.5583	48064.3		0.918333	-0.05091	17.8283	26108.8		0.918333	0.066525	16.5833		30257.8		0.918333	-0.017	14.8333	69874		0.918333	0.084387	17.0167	23729.2
0.92	0.495442	16.56	48038		0.92	-0.0347	17.83	25950		0.92	0.063607	16.585		30228.1		0.92	-0.02365	14.835	69871.7		0.92	0.076533	17.0183	23716.2
0.921667	0.48768	16.5617	48007.4		0.921667	-0.0226	17.8317	25716.8		0.921667	0.06109	16.5867		30193.6		0.921667	-0.0295	14.8367	69872		0.921667	0.068177	17.02	23703.8
0.923333	0.47812	16.5633	47977.4		0.923333	-0.0083	17.8333	25569.9		0.923333	0.060872	16.5883		30164.7		0.923333	-0.03525	14.8383	69876.4		0.923333	0.056921	17.0217	23689.7
0.925	0.46616	16.565	47948.4		0.925	0.001903	17.835	25814.5		0.925	0.058654	16.59		30145		0.925	-0.0404	14.84	69884.2		0.925	0.045266	17.0233	23681.8
0.926667	0.453898	16.5667	47923.3		0.926667	0.011811	17.8367	26287.8		0.926667	0.055236	16.5917		30127.2		0.926667	-0.03925	14.8417	69891		0.926667	0.034211	17.025	23674
0.928333	0.445339	16.5683	47894.6		0.928333	0.016613	17.8383	26812.8		0.928333	0.047619	16.5933		30113.5		0.928333	-0.0383	14.8433	69893.4		0.928333	0.023255	17.0267	23670.1
0.93	0.439278	16.57	47866.2		0.93	0.020913	17.84	27081.1		0.93	0.040602	16.595		30116.4		0.93	-0.03165	14.845	69898		0.93	0.0133	17.0283	23662.6
0.931667	0.434516	16.5717	47852.8		0.931667	0.020314	17.8417	27179.8		0.931667	0.030985	16.5967		30116.8		0.931667	-0.0215	14.8467	69907.7		0.931667	0.005344	17.03	23657.1
0.933333	0.437756	16.5733	47849.3		0.933333	0.01922	17.8433	27117.4		0.933333	0.021866	16.5983		30125.7		0.933333	-0.00725	14.8483	69915		0.933333	-0.00071	17.0317	23654.2
0.935	0.444095	16.575	47847.5		0.935	0.016622	17.845	26753.7		0.935	0.013749	16.6		30161.7		0.935	0.007602	14.85	69921.4		0.935	-0.00197	17.0333	23656.3
0.936667	0.454735	16.5767	47851.4		0.936667	0.009821	17.8467	26311.9		0.936667	0.006032	16.6017		30191.6		0.936667	0.021452	14.8517	69928.5		0.936667	0.004178	17.035	23659.1
0.938333	0.465373	16.5783	47861.4		0.938333	0.002623	17.8483	25919.8		0.938333	-8.52e-05	16.6033		30210.2		0.938333	0.033002	14.8533	69933		0.938333	0.011422	17.0367	23656.6
0.94	0.478714	16.58	47866.6		0.94	-0.00168	17.85	25535.3		0.94	-0.002	16.605		30233.5		0.94	0.042251	14.855	69933.9		0.94	0.020567	17.0383	23658.5
0.941667	0.493453	16.5817	47870.2		0.941667	-0.00477	17.8517	25181		0.941667	-0.00512	16.6067		30249.6		0.941667	0.051103	14.8567	69944.4		0.941667	0.032411	17.04	23665.8
0.943333	0.508692	16.5833	47870.9		0.943333	-0.00947	17.8533	25378.9		0.943333	-0.00554	16.6083		30243.2		0.943333	0.054051	14.8583	69948.4		0.943333	0.047056	17.0417	23676.4
0.945	0.522731	16.585	47861		0.945	-0.01237	17.855	25937.6		0.945	-0.00186	16.61		30243.5		0.945	0.055304	14.86	69947.1		0.945	0.0614	17.0433	23692.2
0.946667	0.532372	16.5867	47842.8		0.946667	-0.01677	17.8567	26723.6		0.946667	0.007926	16.6117		30247.9		0.946667	0.054754	14.8617	69939		0.946667	0.076745	17.045	23710.2
0.948333	0.537009	16.5883	47821.7		0.948333	-0.02366	17.8583	27714.4		0.948333	0.017509	16.6133		30227.9		0.948333	0.053402	14.8633	69932.3		0.948333	0.08609	17.0467	23727.4
0.95	0.54055	16.59	47800.1		0.95	-0.03066	17.86	28698.1		0.95	0.029991	16.615		30210.3		0.95	0.050852	14.865	69921.6		0.95	0.095234	17.0483	23744.4
0.951667	0.542088	16.5917	47771.2		0.951667	-0.04146	17.8617	29242.7		0.951667	0.042273	16.6167		30199.4		0.951667	0.042504	14.8667	69904		0.951667	0.102678	17.05	23767.4
0.953333	0.543629	16.5933	47738.4		0.953333	-0.05156	17.8633	29540		0.953333	0.054457	16.6183		30193.3		0.953333	0.034256	14.8683	69881.5		0.953333	0.106323	17.0517	23794.1
0.955	0.540568	16.595	47694		0.955	-0.06035	17.865	29870.8		0.955	0.063439	16.62		30191.3		0.955	0.028303	14.87	69845.8		0.955	0.108268	17.0533	23822.9
0.956667	0.534406	16.5967	47639.3		0.956667	-0.06855	17.8667	30162.8		0.956667	0.069121	16.6217		30202.5		0.956667	0.023656	14.8717	69801.1		0.956667	0.105812	17.055	23856
0.958333	0.529446	16.5983	47602.3		0.958333	-0.07415	17.8683	30049.7		0.958333	0.075102	16.6233		30214.1		0.958333	0.022205	14.8733	69756.6		0.958333	0.101356	17.0567	23884.5
0.96	0.524685	16.6	47566		0.96	-0.07875	17.87	29667.2		0.96	0.076587	16.625		30227.9		0.96	0.017458	14.875	69718		0.96	0.095501	17.0583	23908.9
0.961667	0.517325	16.6017	47532.8		0.961667	-0.08024	17.8717	29366		0.961667	0.076669	16.6267		30239.2		0.961667	0.013306	14.8767	69677.6		0.961667	0.087346	17.06	23930.7
0.963333	0.511364	16.6033	47501.5		0.963333	-0.07794	17.8733	29229.3		0.963333	0.075151	16.6283		30243.8		0.963333	0.006858	14.8783	69634.9		0.963333	0.08119	17.0617	23956.5
0.965	0.503304	16.605	47463.2		0.965	-0.06904	17.875	29097.9		0.965	0.072032	16.63		30247.9		0.965	0.000909	14.88	69588		0.965	0.073235	17.0633	23990.8
0.966667	0.494043	16.6067	47422.4		0.966667	-0.05863	17.8767	29072		0.966667	0.069015	16.6317		30233.6		0.966667	-0.00524	14.8817	69549.7		0.966667	0.065379	17.065	24028
0.968333	0.486082	16.6083	47388.7		0.968333	-0.04473	17.8783	29041.9		0.968333	0.063697	16.6333		30200.7		0.968333	-0.01379	14.8833	69519.6		0.968333	0.058224	17.0667	24058.8
0.97	0.474922	16.61	47362.7		0.97	-0.02853	17.88	28506.1		0.97	0.06048	16.635		30169.3		0.97	-0.01684	14.885	69492.7		0.97	0.048468	17.0683	24084.1
0.971667	0.466461	16.6117	47320.5		0.971667	-0.01152	17.8817	27848.5		0.971667	0.059063	16.6367		30144.2		0.971667	-0.02009	14.8867	69470.4		0.971667	0.041313	17.07	24113.3
0.973333	0.457799	16.6133	47274.1		0.973333	0.001579	17.8833	27298		0.973333	0.055346	16.6383		30117.9		0.973333	-0.02504	14.8883	69446.1		0.973333	0.031358	17.0717	24145.9
0.975	0.451439	16.615	47228.5		0.975	0.009075	17.885	27018.2		0.975	0.049828	16.64		30097.2		0.975	-0.02789	14.89	69418.6		0.975	0.020002	17.0733	24182.9
0.976667	0.443978	16.6167	47183.5		0.976667	0.015083	17.8867	26778.7		0.976667	0.04431	16.6417		30088.5		0.976667	-0.02454	14.8917	69397.4		0.976667	0.006146	17.075	24219.9
0.978333	0.437418	16.6183	47145.2		0.978333	0.016285	17.8883	26878.9		0.978333	0.034892	16.6433		30078.5		0.978333	-0.01869	14.8933	69379.5		0.978333	-0.00311	17.0767	24239.8
0.98	0.431958	16.62	47118.5		0.98	0.019288	17.89	26852.5		0.98	0.021575	16.645		30075.6		0.98	-0.01114	14.895	69365.8		0.98	-0.01026	17.0783	24240.5
0.981667	0.431097	16.6217	47092		0.981667	0.019086	17.8917	26810.3		0.981667	0.010558	16.6467		30087.1		0.981667	-0.00079	14.8967	69355.9		0.981667	-0.01572	17.08	24239.5
0.983333	0.430337	16.6233	47063.2		0.983333	0.019189	17.8933	26966.2		0.983333	0.001041	16.6483		30103.5		0.983333	0.01386	14.8983	69344.2		0.983333	-0.01828	17.0817	24241.1
0.985	0.434875	16.625	47044.2		0.985	0.016294	17.895	27407.7		0.985	-0.00778	16.65		30119.4		0.985	0.032311	14.9	69335.2		0.985	-0.01833	17.0833	24240.3
0.986667	0.443915	16.6267	47028.1		0.986667	0.010797	17.8967	27809		0.986667	-0.015	16.6517		30131.9		0.986667	0.047461	14.9017	69334.6		0.986667	-0.01569	17.085	24229.2
0.988333	0.458854	16.6283	47018.9		0.988333	0.006697	17.8983	27904.3		0.988333	-0.02231	16.6533		30136.9		0.988333	0.056611	14.9033	69343		0.988333	-0.01144	17.0867	24206
0.99	0.475894	16.63	47011.1		0.99	0.003801	17.9	27591.7		0.99	-0.02703	16.655		30135		0.99	0.064964	14.905	69352		0.99	0.001402	17.0883	24172.6
0.991667	0.490333	16.6317	46986.6		0.991667	0.0026	17.9017	26920.1		0.991667	-0.02965	16.6567		30143.7		0.991667	0.068213	14.9067	69356.1		0.991667	0.015647	17.09	24142.4
0.993333	0.502972	16.6333	46968.1		0.993333	0.002108	17.9033	26197.9		0.993333	-0.02686	16.6583		30156.8		0.993333	0.069962	14.9083	69363.4		0.993333	0.029891	17.0917	24118.6
0.995	0.515811	16.635	46958.6		0.995	0.002311	17.905	25483		0.995	-0.01978	16.66		30174.5		0.995	0.067016	14.91	69369.3		0.995	0.043536	17.0933	24100.5
0.996667	0.52435	16.6367	46945.4		0.996667	0.000911	17.9067	24854.6		0.996667	-0.0131	16.6617		30195.8		0.996667	0.065965	14.9117	69377.1		0.996667	0.053581	17.095	24079.7
0.998333	0.532791	16.6383	46933.7		0.998333	-0.00719	17.9083	24416.7		0.998333	-0.00282	16.6633		30213.7		0.998333	0.059513	14.9133	69388.2		0.998333	0.062925	17.0967	24046
1	0.538828	16.64	46927.7		1	-0.01558	17.91	24340.1		1	0.007664	16.665		30221.9		1	0.050567	14.915	69387.4		1	0.07227	17.0983	24008.5
1.00167	0.539268	16.6417	46925.6		1.00167	-0.02609	17.9117	24497.3		1.00167	0.020047	16.6667		30219		1.00167	0.044317	14.9167	69378.1		1.00167	0.079314	17.1	23976.1
1.00333	0.536608	16.6433	46927.5		1.00333	-0.03458	17.9133	25174.8		1.00333	0.031428	16.6683		30213.9		1.00333	0.033665	14.9183	69362.6		1.00333	0.076659	17.1017	23951.8
1.005	0.527448	16.645	46943.6		1.005	-0.04358	17.915	26165.1		1.005	0.040311	16.67		30195.9		1.005	0.027617	14.92	69351.1		1.005	0.072704	17.1033	23929.4
1.00667	0.519186	16.6467	46950.4		1.00667	-0.05348	17.9167	27196.4		1.00667	0.046894	16.6717		30171.6		1.00667	0.024366	14.9217	69346		1.00667	0.067648	17.105	23906
1.00833	0.507426	16.6483	46954.2		1.00833	-0.05717	17.9183	27727.3		1.00833	0.053676	16.6733		30149.5		1.00833	0.019119	14.9233	69331.9		1.00833	0.063392	17.1067	23882.6
1.01	0.499565	16.65	46968.4		1.01	-0.06097	17.92	27769.9		1.01	0.05826	16.675		30131.2		1.01	0.013869	14.925	69321.6		1.01	0.060637	17.1083	23858.9
1.01167	0.492505	16.6517	46981.6		1.01167	-0.06077	17.9217	27416.9		1.01167	0.061041	16.6767		30106.3		1.01167	0.006917	14.9267	69312		1.01167	0.056581	17.11	23850.5
1.01333	0.487644	16.6533	46979		1.01333	-0.05767	17.9233	27447		1.01333	0.060925	16.6783		30086.7		1.01333	-0.00443	14.9283	69304.9		1.01333	0.051926	17.1117	23860.1
1.015	0.479882	16.655	46975.9		1.015	-0.04796	17.925	27485.7		1.015	0.056607	16.68		30082.7		1.015	-0.01508	14.93	69293.6		1.015	0.049771	17.1133	23871.5
1.01667	0.477423	16.6567	46974.7		1.01667	-0.03886	17.9267	27338.4		1.01667	0.047989	16.6817		30078.9		1.01667	-0.02413	14.9317	69286.1		1.01667	0.046416	17.115	23879.8
1.01833	0.469861	16.6583	46974.5		1.01833	-0.02466	17.9283	27023.3		1.01833	0.042971	16.6833		30073		1.01833	-0.03358	14.9333	69273.8		1.01833	0.04086	17.1167	23885.8
1.02	0.459501	16.66	46972.2		1.02	-0.01035	17.93	26737.8		1.02	0.039054	16.685		30071.2		1.02	-0.04263	14.935	69257.4		1.02	0.032804	17.1183	23892.6
1.02167	0.446141	16.6617	46961.9		1.02167	0.002345	17.9317	26241.3		1.02167	0.038436	16.6867		30071.7		1.02167	-0.04668	14.9367	69257.2		1.02167	0.026249	17.12	23905.5
1.02333	0.432581	16.6633	46942		1.02333	0.00975	17.9333	26140.3		1.02333	0.034219	16.6883		30063.2		1.02333	-0.04903	14.9383	69257.4		1.02333	0.015093	17.1217	23918.2
1.025	0.421818	16.665	46916.7		1.025	0.013248	17.935	26627.8		1.025	0.028501	16.69		30039.7		1.025	-0.04578	14.94	69252.9		1.025	0.007237	17.1233	23922
1.02667	0.415859	16.6667	46878.9		1.02667	0.012855	17.9367	26834.3		1.02667	0.020484	16.6917		30013.3		1.02667	-0.04083	14.9417	69241		1.02667	-0.00032	17.125	23924
1.02833	0.412198	16.6683	46834.8		1.02833	0.012058	17.9383	26598.2		1.02833	0.008066	16.6933		29979.7		1.02833	-0.03158	14.9433	69226.7		1.02833	-0.00747	17.1267	23928.7
1.03	0.411537	16.67	46791.7		1.03	0.009957	17.94	26483.4		1.03	-0.00275	16.695		29943.5		1.03	-0.02093	14.945	69207.9		1.03	-0.01173	17.1283	23934.8
1.03167	0.409777	16.6717	46740.6		1.03167	0.009564	17.9417	26475.5		1.03167	-0.01327	16.6967		29916.1		1.03167	-0.00278	14.9467	69185		1.03167	-0.01348	17.13	23938.7
1.03333	0.411115	16.6733	46687.1		1.03333	0.01056	17.9433	26290.6		1.03333	-0.02139	16.6983		29905.7		1.03333	0.012373	14.9483	69164.7		1.03333	-0.01854	17.1317	23947.9
1.035	0.417055	16.675	46627.6		1.035	0.005467	17.945	26594.1		1.035	-0.0318	16.7		29899		1.035	0.028023	14.95	69145.4		1.035	-0.01679	17.1333	23958
1.03667	0.428994	16.6767	46561.8		1.03667	-0.00133	17.9467	27155.2		1.03667	-0.04262	16.7017		29902		1.03667	0.041873	14.9517	69128.7		1.03667	-0.00355	17.135	23962.1
1.03833	0.445734	16.6783	46500.3		1.03833	-0.00663	17.9483	27135.8		1.03833	-0.05164	16.7033		29920		1.03833	0.047925	14.9533	69099.4		1.03833	0.008394	17.1367	23972.2
1.04	0.463973	16.68	46457.2		1.04	-0.01023	17.95	26973.5		1.04	-0.05746	16.705		29947.6		1.04	0.054775	14.955	69067.5		1.04	0.023139	17.1383	23980.5
1.04167	0.482512	16.6817	46411.7		1.04167	-0.01402	17.9517	27388.9		1.04167	-0.05667	16.7067		29976.1		1.04167	0.060824	14.9567	69042.8		1.04167	0.038883	17.14	23983.4
1.04333	0.496352	16.6833	46362.2		1.04333	-0.01552	17.9533	27865.4		1.04333	-0.05599	16.7083		30015.6		1.04333	0.062474	14.9583	69011.8		1.04333	0.049828	17.1417	23983.7
1.045	0.507092	16.685	46315.2		1.045	-0.01932	17.955	27942		1.045	-0.04961	16.71		30062.1		1.045	0.063827	14.96	68981.3		1.045	0.059572	17.1433	23979.9
1.04667	0.51393	16.6867	46279.4		1.04667	-0.02432	17.9567	27658.8		1.04667	-0.03683	16.7117		30101.4		1.04667	0.065775	14.9617	68942.3		1.04667	0.066917	17.145	23976.8
1.04833	0.517269	16.6883	46238.7		1.04833	-0.03281	17.9583	28154.7		1.04833	-0.02115	16.7133		30129		1.04833	0.064725	14.9633	68892.6		1.04833	0.072262	17.1467	23980.8
1.05	0.51641	16.69	46197		1.05	-0.04321	17.96	28635.2		1.05	-0.00386	16.715		30149.6		1.05	0.057277	14.965	68832.1		1.05	0.074906	17.1483	23986.8
1.05167	0.514747	16.6917	46142.3		1.05167	-0.05361	17.9617	29269.2		1.05167	0.007921	16.7167		30161.8		1.05167	0.050028	14.9667	68772.9		1.05167	0.07805	17.15	23991.3
1.05333	0.513188	16.6933	46078.9		1.05333	-0.05921	17.9633	30145.5		1.05333	0.014603	16.7183		30166		1.05333	0.047078	14.9683	68715		1.05333	0.079295	17.1517	23994.2
1.055	0.506727	16.695	46022.8		1.055	-0.06411	17.965	31066.5		1.055	0.018185	16.72		30164		1.055	0.043128	14.97	68649		1.055	0.07714	17.1533	23999.7
1.05667	0.500167	16.6967	45974.2		1.05667	-0.06671	17.9667	30902.6		1.05667	0.021468	16.7217		30156.8		1.05667	0.038877	14.9717	68595		1.05667	0.073684	17.155	24014
1.05833	0.493606	16.6983	45932		1.05833	-0.0691	17.9683	30346.3		1.05833	0.02615	16.7233		30170.1		1.05833	0.031731	14.9733	68552.4		1.05833	0.066628	17.1567	24034
1.06	0.487444	16.7	45919.1		1.06	-0.0661	17.97	30653.8		1.06	0.024733	16.725		30184.7		1.06	0.02508	14.975	68519.5		1.06	0.057173	17.1583	24049.3
1.06167	0.479083	16.7017	45918.3		1.06167	-0.0609	17.9717	30783.3		1.06167	0.025815	16.7267		30200.5		1.06167	0.01603	14.9767	68500.7		1.06167	0.048818	17.16	24053.3
1.06333	0.470824	16.7033	45931.4		1.06333	-0.0531	17.9733	30592.4		1.06333	0.025098	16.7283		30218.1		1.06333	0.00328	14.9783	68494.4		1.06333	0.042062	17.1617	24054.7
1.065	0.465362	16.705	45956.3		1.065	-0.04359	17.975	0		1.065	0.021779	16.73		30236.2		1.065	-0.00777	14.98	68502.4		1.065	0.034907	17.1633	24059.6
1.06667	0.457703	16.7067	45984.4		1.06667	-0.03189	17.9767			1.06667	0.014562	16.7317		30236.2		1.06667	-0.01122	14.9817	68515.4		1.06667	0.030551	17.165	24079
1.06833	0.447442	16.7083	46034.6		1.06833	-0.01599				1.06833	0.011545	16.7333		30235.2		1.06833	-0.02117	14.9833	68526.7		1.06833	0.020895	17.1667	24111.2
1.07	0.433281	16.71	46094.8		1.07	-8.53e-05				1.07	0.010328	16.735		30233.1		1.07	-0.02672	14.985	68536.8		1.07	0.00924	17.1683	24139.9
1.07167	0.42372	16.7117	46154.3		1.07167	0.013217				1.07167	0.00931	16.7367		30208.5		1.07167	-0.02947	14.9867	68546.4		1.07167	-0.00372	17.17	24171
1.07333	0.413858	16.7133	46203.3		1.07333	0.023124				1.07333	0.007492	16.7383		30170.7		1.07333	-0.03062	14.9883	68546.2		1.07333	-0.01477	17.1717	24204.7
1.075	0.404899	16.715	46258		1.075	0.029125				1.075	0.001175	16.74		30134.4		1.075	-0.02947	14.99	68540.3		1.075	-0.02643	17.1733	24241.5
1.07667	0.399837	16.7167	46315.1		1.07667	0.033126				1.07667	-0.00554	16.7417		30093.2		1.07667	-0.02192	14.9917	68525.3		1.07667	-0.03388	17.175	24295.8
1.07833	0.392577	16.7183	46373.5		1.07833	0.035427				1.07833	-0.01376	16.7433		30047.8		1.07833	-0.01127	14.9933	68503.9		1.07833	-0.04104	17.1767	24359.4
1.08	0.392218	16.72	46455.3		1.08	0.035629				1.08	-0.02468	16.745		30023.3		1.08	0.002885	14.995	68483.2		1.08	-0.04379	17.1783	24423.7
1.08167	0.396256	16.7217	46537		1.08167	0.034733				1.08167	-0.036	16.7467		30013.6		1.08167	0.019233	14.9967	68473.9		1.08167	-0.04665	17.18	24477
1.08333	0.401096	16.7233	46604.6		1.08333	0.034234				1.08333	-0.04431	16.7483		30006.3		1.08333	0.034685	14.9983	68472.2		1.08333	-0.0454	17.1817	24523.8
1.085	0.408835	16.725	46678.6		1.085	0.030637				1.085	-0.05023	16.75		30003		1.085	0.048634	15	68474.3		1.085	-0.04396	17.1833	24565.9
1.08667	0.418874	16.7267	46752.9		1.08667	0.022439				1.08667	-0.05305	16.7517		30005.9		1.08667	0.056884	15.0017	68467.2		1.08667	-0.03541	17.185	24615.3
1.08833	0.435214	16.7283	46806.7		1.08833	0.01904				1.08833	-0.05427	16.7533		30011.1		1.08833	0.063337	15.0033	68453.7		1.08833	-0.02207	17.1867	24661.4
1.09	0.454252	16.73	46842.8		1.09	0.017542				1.09	-0.05348	16.755		30015.3		1.09	0.068585	15.005	68430.5		1.09	-0.00843	17.1883	24666.9
1.09167	0.470492	16.7317	46874.5		1.09167	0.014448				1.09167	-0.0487	16.7567		30003.1		1.09167	0.072635	15.0067	68399.8		1.09167	0.007919	17.19	24658.6
1.09333	0.482831	16.7333	46859.6		1.09333	0.011851				1.09333	-0.03792	16.7583		29986.3		1.09333	0.075685	15.0083	68362.6		1.09333	0.022564	17.1917	24639.3
1.095	0.49227	16.735	46810.1		1.095	0.006155				1.095	-0.02574	16.76		29969.1		1.095	0.075539	15.01	68315.3		1.095	0.033808	17.1933	24624.5
1.09667	0.499509	16.7367	46753.7		1.09667	-0.00225				1.09667	-0.01125	16.7617		29952.8		1.09667	0.075087	15.0117	68252.3		1.09667	0.042853	17.195	24617.4
1.09833	0.50375	16.7383	46702.1		1.09833	-0.01344				1.09833	0.003529	16.7633		29938.6		1.09833	0.068238	15.0133	68175.7		1.09833	0.050297	17.1967	24613.5
1.1	0.506288	16.74	46641.1		1.1	-0.02484				1.1	0.019311	16.765		29942.4		1.1	0.059387	15.015	68101		1.1	0.054742	17.1983	24595.7
1.10167	0.510328	16.7417	46556.3		1.10167	-0.03454				1.10167	0.031794	16.7667		29954.9		1.10167	0.05654	15.0167	68035.4		1.10167	0.056286	17.2	24570.4
1.10333	0.511666	16.7433	46475		1.10333	-0.04103				1.10333	0.041976	16.7683		29969.3		1.10333	0.054589	15.0183	67971.7		1.10333	0.05413	17.2017	24558.8
1.105	0.503807	16.745	46397		1.105	-0.04563				1.105	0.049159	16.77		29998.4		1.105	0.051738	15.02	67908.5		1.105	0.051575	17.2033	24558.9
1.10667	0.494346	16.7467	46328.6		1.10667	-0.04973				1.10667	0.053241	16.7717		30039.3		1.10667	0.047289	15.0217	67852.5		1.10667	0.04392	17.205	24561.9
1.10833	0.486685	16.7483	46250.6		1.10833	-0.05143				1.10833	0.055223	16.7733		30077.6		1.10833	0.04084	15.0233	67801.2		1.10833	0.036765	17.2067	24572.7
1.11	0.480924	16.75	46166.1		1.11	-0.04923				1.11	0.056205	16.775		30110.5		1.11	0.031489	15.025	67767.8		1.11	0.026909	17.2083	24569.8
1.11167	0.478165	16.7517	46072.7		1.11167	-0.04613				1.11167	0.053987	16.7767		30136.5		1.11167	0.021642	15.0267	67738.4		1.11167	0.020353	17.21	24561.3
1.11333	0.472503	16.7533	45953		1.11333	-0.03992				1.11333	0.049471	16.7783		30147.2		1.11333	0.009693	15.0283	67710.7		1.11333	0.012598	17.2117	24559.9
1.115	0.467743	16.755	45842.2		1.115	-0.03172				1.115	0.044853	16.78		30145.9		1.115	-0.00066	15.03	67679.1		1.115	0.007342	17.2133	24562
1.11667	0.463181	16.7567	45749.8		1.11667	-0.02032				1.11667	0.037335	16.7817		30145.7		1.11667	-0.00741	15.0317	67647.6		1.11667	0.001387	17.215	24568.6
1.11833	0.45902	16.7583	45663.2		1.11833	-0.00622				1.11833	0.032618	16.7833		30143.8		1.11833	-0.01346	15.0333	67633.9		1.11833	-0.00447	17.2167	24570.2
1.12	0.449961	16.76	45595.2		1.12	0.009886				1.12	0.029101	16.785		30145.5		1.12	-0.01781	15.035	67635.4		1.12	-0.01482	17.2183	24568.5
1.12167	0.4388	16.7617	45548.4		1.12167	0.01929				1.12167	0.025582	16.7867		30142		1.12167	-0.02006	15.0367	67634.9		1.12167	-0.02888	17.22	24563
1.12333	0.427739	16.7633	45511.8		1.12333	0.023291				1.12333	0.022166	16.7883		30129.8		1.12333	-0.02011	15.0383	67627.3		1.12333	-0.03923	17.2217	24587.2
1.125	0.421079	16.765	45470.3		1.125	0.028895				1.125	0.013547	16.79		30115.7		1.125	-0.01716	15.04	67623.5		1.125	-0.05109	17.2233	24620.7
1.12667	0.414717	16.7667	45453		1.12667	0.0307				1.12667	0.003129	16.7917		30104.5		1.12667	-0.00761	15.0417	67634.1		1.12667	-0.05815	17.225	24653
1.12833	0.413757	16.7683	45449.8		1.12833	0.028904				1.12833	-0.00619	16.7933		30100.1		1.12833	0.005446	15.0433	67659		1.12833	-0.0614	17.2267	24682.5
1.13	0.413897	16.77	45438.3		1.13	0.030105				1.13	-0.0184	16.795		30105.8		1.13	0.019197	15.045	67692		1.13	-0.06746	17.2283	24703.6
1.13167	0.416835	16.7717	45420.2		1.13167	0.028904				1.13167	-0.02772	16.7967		30129.9		1.13167	0.034946	15.0467	67719.5		1.13167	-0.06901	17.23	24720.4
1.13333	0.422375	16.7733	45409.5		1.13333	0.023812				1.13333	-0.03744	16.7983		30163.5		1.13333	0.049296	15.0483	67731.7		1.13333	-0.06427	17.2317	24723.3
1.135	0.430715	16.775	45382.4		1.135	0.01991				1.135	-0.04616	16.8		30197.7		1.135	0.062547	15.05	67747.1		1.135	-0.05622	17.2333	24714
1.13667	0.442854	16.7767	45344		1.13667	0.015916				1.13667	-0.05208	16.8017		30226.4		1.13667	0.070495	15.0517	67764.4		1.13667	-0.04478	17.235	24696.9
1.13833	0.460893	16.7783	45303.9		1.13833	0.010213				1.13833	-0.05239	16.8033		30254.8		1.13833	0.078047	15.0533	67784		1.13833	-0.02853	17.2367	24665.5
1.14	0.476433	16.78	45270.6		1.14	0.00702				1.14	-0.04861	16.805		30269.9		1.14	0.082299	15.055	67796.6		1.14	-0.01019	17.2383	24629.8
1.14167	0.490271	16.7817	45265.7		1.14167	0.004217				1.14167	-0.04173	16.8067		30270.2		1.14167	0.087848	15.0567	67793.9		1.14167	0.005055	17.24	24573.4
1.14333	0.497211	16.7833	45267.1		1.14333	-0.00287				1.14333	-0.03305	16.8083		30289.2		1.14333	0.089998	15.0583	67777.7		1.14333	0.0215	17.2417	24516.2
1.145	0.503251	16.785	45282.2		1.145	-0.00868				1.145	-0.01986	16.81		30305.5		1.145	0.08675	15.06	67763.3		1.145	0.032844	17.2433	24459.1
1.14667	0.50789	16.7867	45309.1		1.14667	-0.01767				1.14667	-0.00388	16.8117		30306		1.14667	0.082801	15.0617	67748.3		1.14667	0.038689	17.245	24386.9
1.14833	0.507729	16.7883	45351.8		1.14833	-0.02487				1.14833	0.010103	16.8133		30305.4		1.14833	0.073751	15.0633	67723.5		1.14833	0.041734	17.2467	24320.9
1.15	0.505668	16.79	45403.1		1.15	-0.03397				1.15	0.022985	16.815		30316.8		1.15	0.065201	15.065	67690.2		1.15	0.044977	17.2483	24266.4
1.15167	0.501507	16.7917	45448.1		1.15167	-0.04576				1.15167	0.035066	16.8167		30311.2		1.15167	0.060851	15.0667	67634.4		1.15167	0.043822	17.25	24235.4
1.15333	0.495746	16.7933	45483.3		1.15333	-0.05586				1.15333	0.04125	16.8183		30309.1		1.15333	0.058999	15.0683	67563.2		1.15333	0.041267	17.2517	24224.5
1.155	0.490885	16.795	45502.5		1.155	-0.06136				1.155	0.046331	16.82		30320.1		1.155	0.057052	15.07	67506.6		1.155	0.037211	17.2533	24228.7
1.15667	0.484525	16.7967	45525.2		1.15667	-0.06306				1.15667	0.048714	16.8217		30319.8		1.15667	0.052302	15.0717	67458		1.15667	0.029955	17.255	24250.5
1.15833	0.475565	16.7983	45543.1		1.15833	-0.06136				1.15833	0.050297	16.8233		30297.5		1.15833	0.04295	15.0733	67400.1		1.15833	0.019401	17.2567	24275.4
1.16	0.469203	16.8	45542.6		1.16	-0.05905				1.16	0.051678	16.825		30278.7		1.16	0.032603	15.075	67331.6		1.16	0.014945	17.2583	24316
1.16167	0.461643	16.8017	45543.4		1.16167	-0.05145				1.16167	0.047362	16.8267		30250.8		1.16167	0.023451	15.0767	67260.6		1.16167	0.008289	17.26	24360.5
1.16333	0.453782	16.8033	45544.7		1.16333	-0.04515				1.16333	0.044345	16.8283		30213.7		1.16333	0.014004	15.0783	67199.7		1.16333	0.007534	17.2617	24395
1.165	0.442822	16.805	45534.2		1.165	-0.03194				1.165	0.038327	16.83		30177.2		1.165	0.004752	15.08	67153.1		1.165	0.005478	17.2633	24410.3
1.16667	0.434661	16.8067	45532.1		1.16667	-0.01974				1.16667	0.037109	16.8317		30151.2		1.16667	-0.0036	15.0817	67125.2		1.16667	-0.00128	17.265	24411.4
1.16833	0.4244	16.8083	45565.5		1.16833	-0.00644				1.16833	0.034891	16.8333		30119.5		1.16833	-0.01175	15.0833	67086.9		1.16833	-0.00813	17.2667	24412.2
1.17	0.413739	16.81	45626.8		1.17	0.00276				1.17	0.033174	16.835		30097.1		1.17	-0.0141	15.085	67048		1.17	-0.01829	17.2683	24402.7
1.17167	0.404179	16.8117	45702.9		1.17167	0.012766				1.17167	0.025556	16.8367		30075.5		1.17167	-0.01644	15.0867	67008.7		1.17167	-0.03034	17.27	24393.7
1.17333	0.39652	16.8133	45763.8		1.17333	0.020064				1.17333	0.016039	16.8383		30062.3		1.17333	-0.0136	15.0883	66975.5		1.17333	-0.0394	17.2717	24390.7
1.175	0.390058	16.815	45799.3		1.175	0.023967				1.175	0.008322	16.84		30059.1		1.175	-0.00955	15.09	66946		1.175	-0.04735	17.2733	24408.4
1.17667	0.386697	16.8167	45831.8		1.17667	0.027671				1.17667	0.001703	16.8417		30035.8		1.17667	-0.00319	15.0917	66913		1.17667	-0.05371	17.275	24418.7
1.17833	0.384737	16.8183	45858.5		1.17833	0.029376				1.17833	-0.00671	16.8433		30011.4		1.17833	0.009155	15.0933	66870.9		1.17833	-0.05737	17.2767	24420.2
1.18	0.385476	16.82	45877.9		1.18	0.030174				1.18	-0.01753	16.845		29996.5		1.18	0.025205	15.095	66831.6		1.18	-0.05692	17.2783	24434.7
1.18167	0.391716	16.8217	45860.7		1.18167	0.02618				1.18167	-0.02475	16.8467		29985		1.18167	0.040959	15.0967	66807		1.18167	-0.05338	17.28	24440.8
1.18333	0.402054	16.8233	45805.2		1.18333	0.019478				1.18333	-0.03127	16.8483		29958.8		1.18333	0.057509	15.0983	66791.8		1.18333	-0.05173	17.2817	24434.1
1.185	0.414894	16.825	45715.5		1.185	0.017285				1.185	-0.03928	16.85		29954.3		1.185	0.068456	15.1	66773.4		1.185	-0.03929	17.2833	24433.4
1.18667	0.433833	16.8267	45623.8		1.18667	0.015587				1.18667	-0.0429	16.8517		29951.3		1.18667	0.07481	15.1017	66766		1.18667	-0.02364	17.285	24434.2
1.18833	0.450273	16.8283	45539.7		1.18833	0.01109				1.18833	-0.04382	16.8533		29957.1		1.18833	0.079459	15.1033	66757.6		1.18833	-0.0089	17.2867	24417.2
1.19	0.464812	16.83	45445.3		1.19	0.007493				1.19	-0.04124	16.855		29982.9		1.19	0.083108	15.105	66747.3		1.19	0.006346	17.2883	24385.3
1.19167	0.477651	16.8317	45370.2		1.19167	0.00179				1.19167	-0.03705	16.8567		30040.8		1.19167	0.08506	15.1067	66746.5		1.19167	0.024891	17.29	24365
1.19333	0.49009	16.8333	45311.3		1.19333	-0.0041				1.19333	-0.02707	16.8583		30096.2		1.19333	0.08201	15.1083	66745.2		1.19333	0.035335	17.2917	24351.8
1.195	0.49763	16.835	45259.8		1.195	-0.0123				1.195	-0.01189	16.86		30148.6		1.195	0.075459	15.11	66729.2		1.195	0.04458	17.2933	24341.7
1.19667	0.503868	16.8367	45208.2		1.19667	-0.0201				1.19667	0.002894	16.8617		30191.8		1.19667	0.067409	15.1117	66706.6		1.19667	0.050125	17.295	24339
1.19833	0.511508	16.8383	45155.4		1.19833	-0.0296				1.19833	0.019474	16.8633		30210.7		1.19833	0.060362	15.1133	66692.3		1.19833	0.053569	17.2967	24339.1
1.2	0.510048	16.84	45087.5		1.2	-0.03859				1.2	0.030158	16.865		30209.4		1.2	0.05011	15.115	66682.3		1.2	0.053114	17.2983	24322
1.20167	0.504987	16.8417	45004.2		1.20167	-0.04879				1.20167	0.038439	16.8667		30200		1.20167	0.043464	15.1167	66661.5		1.20167	0.050158	17.3	24311.7
1.20333	0.497026	16.8433	44898.5		1.20333	-0.05729				1.20333	0.043223	16.8683		30192.2		1.20333	0.034913	15.1183	66631.3		1.20333	0.048403	17.3017	24315.2
1.205	0.490065	16.845	44772.4		1.205	-0.06469				1.205	0.046704	16.87		30192.2		1.205	0.029564	15.12	66605.4		1.205	0.042647	17.3033	24304
1.20667	0.486206	16.8467	44667.2		1.20667	-0.06698				1.20667	0.050288	16.8717		30199.5		1.20667	0.023314	15.1217	66576.9		1.20667	0.034692	17.305	24271.5
1.20833	0.481744	16.8483	44568.7		1.20833	-0.06509				1.20833	0.04907	16.8733		30206.8		1.20833	0.014264	15.1233	66560.8		1.20833	0.028637	17.3067	24227.2
1.21	0.479883	16.85	44475.7		1.21	-0.06198				1.21	0.047052	16.875		30222.9		1.21	0.004215	15.125	66559.6		1.21	0.023181	17.3083	24180.5
1.21167	0.474723	16.8517	44394.3		1.21167	-0.05488				1.21167	0.043735	16.8767		30241.1		1.21167	-0.00564	15.1267	66563.4		1.21167	0.018125	17.31	24139
1.21333	0.467462	16.8533	44329.4		1.21333	-0.04408				1.21333	0.037918	16.8783		30254.7		1.21333	-0.01749	15.1283	66553.2		1.21333	0.01247	17.3117	24089.4
1.215	0.456801	16.855	44285.2		1.215	-0.03237				1.215	0.0327	16.88		30268.8		1.215	-0.02583	15.13	66543.8		1.215	0.005414	17.3133	24051.4
1.21667	0.444841	16.8567	44274.2		1.21667	-0.01787				1.21667	0.029682	16.8817		30278.7		1.21667	-0.03419	15.1317	66537.1		1.21667	-0.00164	17.315	24021
1.21833	0.43388	16.8583	44306.7		1.21833	-0.00617				1.21833	0.028864	16.8833		30279		1.21833	-0.03973	15.1333	66537.1		1.21833	-0.0132	17.3167	23976.2
1.22	0.422019	16.86	44332.1		1.22	0.002836				1.22	0.028447	16.885		30278.5		1.22	-0.04468	15.135	66527.6		1.22	-0.02745	17.3183	23903.5
1.22167	0.41446	16.8617	44350		1.22167	0.009134				1.22167	0.026829	16.8867		30266.6		1.22167	-0.04413	15.1367	66500.9		1.22167	-0.03551	17.32	23843.3
1.22333	0.405298	16.8633	44380.8		1.22333	0.014342				1.22333	0.023412	16.8883		30252		1.22333	-0.03938	15.1383	66461.4		1.22333	-0.04186	17.3217	23788.7
1.225	0.399138	16.865	44401.1		1.225	0.018641				1.225	0.018695	16.89		30236.8		1.225	-0.03163	15.14	66420.4		1.225	-0.04862	17.3233	23727.9
1.22667	0.392276	16.8667	44410.2		1.22667	0.020644				1.22667	0.007278	16.8917		30244.3		1.22667	-0.01678	15.1417	66373.8		1.22667	-0.05207	17.325	23660.5
1.22833	0.391916	16.8683	44412.8		1.22833	0.021846				1.22833	-0.00124	16.8933		30266.1		1.22833	0.000469	15.1433	66335.2		1.22833	-0.05353	17.3267	23574.5
1.23	0.394157	16.87	44415.5		1.23	0.02095				1.23	-0.00826	16.895		30294.1		1.23	0.017218	15.145	66294.9		1.23	-0.05518	17.3283	23481.8
1.23167	0.402294	16.8717	44406.9		1.23167	0.016552				1.23167	-0.01497	16.8967		30326.3		1.23167	0.031468	15.1467	66240.1		1.23167	-0.05484	17.33	23402.5
1.23333	0.414433	16.8733	44389.2		1.23333	0.012451				1.23333	-0.02259	16.8983		30353.2		1.23333	0.049819	15.1483	66175.2		1.23333	-0.0478	17.3317	23359.2
1.235	0.428474	16.875	44372.2		1.235	0.010159				1.235	-0.02701	16.9		30377.8		1.235	0.061968	15.15	66120.4		1.235	-0.03865	17.3333	23306.4
1.23667	0.448512	16.8767	44348		1.23667	0.009461				1.23667	-0.02983	16.9017		30382.6		1.23667	0.071121	15.1517	66068.9		1.23667	-0.02761	17.335	23243.5
1.23833	0.460653	16.8783	44331.5		1.23833	0.010159				1.23833	-0.02905	16.9033		30385.4		1.23833	0.074969	15.1533	66013.7		1.23833	-0.01346	17.3367	23191.9
1.24	0.470692	16.88	44312		1.24	0.009767				1.24	-0.02226	16.905		30369.7		1.24	0.077119	15.155	65961.2		1.24	0.001582	17.3383	23153
1.24167	0.479931	16.8817	44285.7		1.24167	0.005567				1.24167	-0.01048	16.9067		30339.9		1.24167	0.078472	15.1567	65907.5		1.24167	0.014727	17.34	23139.9
1.24333	0.48277	16.8833	44255.1		1.24333	0.000268				1.24333	0.000302	16.9083		30299		1.24333	0.078619	15.1583	65845.2		1.24333	0.026271	17.3417	23175.3
1.245	0.487409	16.885	44224.8		1.245	-0.00893				1.245	0.013885	16.91		30267.5		1.245	0.071973	15.16	65781.6		1.245	0.031915	17.3433	23248.7
1.24667	0.487849	16.8867	44191.2		1.24667	-0.01813				1.24667	0.029866	16.9117		30241		1.24667	0.066021	15.1617	65726.9		1.24667	0.03556	17.345	23324
1.24833	0.490488	16.8883	44151.8		1.24833	-0.02603				1.24833	0.040948	16.9133		30243.5		1.24833	0.060274	15.1633	65669.6		1.24833	0.037104	17.3467	23391.7
1.25	0.488827	16.89	44106		1.25	-0.03483				1.25	0.04943	16.915		30271.9		1.25	0.054223	15.165	65609.4		1.25	0.036649	17.3483	23451
1.25167	0.484067	16.8917	44061.4		1.25167	-0.04142				1.25167	0.057613	16.9167		30317.8		1.25167	0.052474	15.1667	65550.3		1.25167	0.034894	17.35	23517.7
1.25333	0.477005	16.8933	44030.3		1.25333	-0.04702				1.25333	0.060297	16.9183		30352.4		1.25333	0.050424	15.1683	65493.4		1.25333	0.035339	17.3517	23601.8
1.255	0.469545	16.895	44013.9		1.255	-0.04911				1.255	0.061378	16.92		30384.1		1.255	0.043076	15.17	65451.7		1.255	0.028283	17.3533	23691.8
1.25667	0.466786	16.8967	44006.8		1.25667	-0.04931				1.25667	0.061161	16.9217		30405.8		1.25667	0.031825	15.1717	65428.7		1.25667	0.019727	17.355	23770.2
1.25833	0.464225	16.8983	44001.5		1.25833	-0.04731				1.25833	0.059744	16.9233		30413.9		1.25833	0.021173	15.1733	65413.7		1.25833	0.013172	17.3567	23814.1
1.26	0.462164	16.9	44009.4		1.26	-0.04041				1.26	0.057726	16.925		30387.3		1.26	0.004124	15.175	65409.9		1.26	0.006516	17.3583	23855.4
1.26167	0.455903	16.9017	44032.7		1.26167	-0.02971				1.26167	0.049307	16.9267		30333.5		1.26167	-0.00902	15.1767	65407.6		1.26167	0.000962	17.36	23923.9
1.26333	0.447641	16.9033	44068.6		1.26333	-0.01831				1.26333	0.04119	16.9283		30266.8		1.26333	-0.01987	15.1783	65403.9		1.26333	-0.00379	17.3617	24033.9
1.265	0.431481	16.905	44141.2		1.265	-0.004				1.265	0.034574	16.93		30194.3		1.265	-0.02832	15.18	65399.5		1.265	-0.00965	17.3633	24161.3
1.26667	0.419321	16.9067	44223.9		1.26667	0.009702				1.26667	0.032455	16.9317		30137		1.26667	-0.03667	15.1817	65405.9		1.26667	-0.02101	17.365	24300.8
1.26833	0.410359	16.9083	44302.5		1.26833	0.023507				1.26833	0.029138	16.9333		30097.9		1.26833	-0.04362	15.1833	65414.6		1.26833	-0.03346	17.3667	24439.1
1.27	0.3992	16.91	44390.7		1.27	0.033109				1.27	0.02662	16.935		30089.8		1.27	-0.04527	15.185	65419.9		1.27	-0.04312	17.3683	24566.2
1.27167	0.395039	16.9117	44490.3		1.27167	0.03631				1.27167	0.021803	16.9367		30101.2		1.27167	-0.04292	15.1867	65414.8		1.27167	-0.05467	17.37	24689.6
1.27333	0.390077	16.9133	44588.4		1.27333	0.038511				1.27333	0.012886	16.9383		30145		1.27333	-0.03897	15.1883	65408.6		1.27333	-0.06093	17.3717	24797.3
1.275	0.384217	16.915	44681.3		1.275	0.039713				1.275	0.002767	16.94		30203.3		1.275	-0.02882	15.19	65395.9		1.275	-0.06748	17.3733	24888.6
1.27667	0.385656	16.9167	44767.7		1.27667	0.039817				1.27667	-0.00755	16.9417		30267.3		1.27667	-0.01457	15.1917	65383		1.27667	-0.07214	17.375	24923.5
1.27833	0.390397	16.9183	44822.2		1.27833	0.041522				1.27833	-0.01757	16.9433		30345.8		1.27833	0.000278	15.1933	65376.4		1.27833	-0.07109	17.3767	24900.2
1.28	0.397636	16.92	44856.2		1.28	0.041022				1.28	-0.02639	16.945		30410.3		1.28	0.01293	15.195	65366.8		1.28	-0.06815	17.3783	24871.8
1.28167	0.407176	16.9217	44894		1.28167	0.038021				1.28167	-0.0306	16.9467		30435		1.28167	0.02538	15.1967	65356.3		1.28167	-0.0613	17.38	24837.6
1.28333	0.418914	16.9233	44925.2		1.28333	0.033523				1.28333	-0.03782	16.9483		30448.9		1.28333	0.034931	15.1983	65345.7		1.28333	-0.05146	17.3817	24791.5
1.285	0.433752	16.925	44937.2		1.285	0.031826				1.285	-0.04294	16.95		30455.8		1.285	0.039381	15.2	65329.6		1.285	-0.04272	17.3833	24735
1.28667	0.446992	16.9267	44958.8		1.28667	0.029129				1.28667	-0.04276	16.9517		30439.9		1.28667	0.04493	15.2017	65320.4		1.28667	-0.03317	17.385	24669.4
1.28833	0.459332	16.9283	44973.7		1.28833	0.026135				1.28833	-0.03777	16.9533		30426.7		1.28833	0.051181	15.2033	65325		1.28833	-0.02093	17.3867	24587.6
1.29	0.469171	16.93	44967.9		1.29	0.021737				1.29	-0.03119	16.955		30426.5		1.29	0.056833	15.205	65343.7		1.29	-0.00568	17.3883	24508.2
1.29167	0.477211	16.9317	44954.5		1.29167	0.015439				1.29167	-0.02491	16.9567		30414.5		1.29167	0.058384	15.2067	65372.3		1.29167	0.005963	17.39	24478
1.29333	0.478351	16.9333	44938.6		1.29333	0.007943				1.29333	-0.01343	16.9583		30401.9		1.29333	0.060832	15.2083	65391.9		1.29333	0.013807	17.3917	24447.9
1.295	0.480188	16.935	44916.5		1.295	-0.00246				1.295	0.000957	16.96		30417.3		1.295	0.056283	15.21	65406.4		1.295	0.018852	17.3933	24401.6
1.29667	0.480828	16.9367	44880.6		1.29667	-0.01225				1.29667	0.01294	16.9617		30433.5		1.29667	0.050735	15.2117	65416.5		1.29667	0.017496	17.395	24355.9
1.29833	0.480667	16.9383	44824.9		1.29833	-0.02215				1.29833	0.023321	16.9633		30439.6		1.29833	0.048285	15.2133	65433.5		1.29833	0.018041	17.3967	24305.3
1.3	0.478007	16.94	44739.9		1.3	-0.03125				1.3	0.031004	16.965		30444.8		1.3	0.046433	15.215	65447.3		1.3	0.019686	17.3983	24270.1
1.30167	0.473047	16.9417	44645.8		1.30167	-0.04095				1.30167	0.038188	16.9667		30448.8		1.30167	0.044284	15.2167	65456.1		1.30167	0.02073	17.4	24280.3
1.30333	0.465985	16.9433	44548.7		1.30333	-0.04604				1.30333	0.04267	16.9683		30433.4		1.30333	0.038736	15.2183	65453.9		1.30333	0.014474	17.4017	24326.1
1.305	0.459326	16.945	44444.6		1.305	-0.04744				1.305	0.044551	16.97		30409.4		1.305	0.031186	15.22	65444.2		1.305	0.011419	17.4033	24366.7
1.30667	0.455165	16.9467	44344.7		1.30667	-0.04774				1.30667	0.043834	16.9717		30393.6		1.30667	0.024337	15.2217	65433.5		1.30667	0.002463	17.405	24404.8
1.30833	0.449604	16.9483	44251		1.30833	-0.04364				1.30833	0.039916	16.9733		30380.8		1.30833	0.014684	15.2233	65429.5		1.30833	-0.00269	17.4067	24420.6
1.31	0.442843	16.95	44163.2		1.31	-0.03473				1.31	0.0361	16.975		30365.3		1.31	0.005535	15.225	65432.4		1.31	-0.00765	17.4083	24433.3
1.31167	0.433683	16.9517	44087.5		1.31167	-0.02644				1.31167	0.029081	16.9767		30344.8		1.31167	0.002688	15.2267	65425.2		1.31167	-0.0135	17.41	24457.2
1.31333	0.423922	16.9533	44019.9		1.31333	-0.01673				1.31333	0.021364	16.9783		30338.4		1.31333	0.000837	15.2283	65412.2		1.31333	-0.02396	17.4117	24457.3
1.315	0.410861	16.955	43961.1		1.315	-0.00393				1.315	0.017347	16.98		30332.9		1.315	-0.00331	15.23	65390.1		1.315	-0.03421	17.4133	24431.3
1.31667	0.4023	16.9567	43910.4		1.31667	0.013074				1.31667	0.017128	16.9817		30318.3		1.31667	-0.00816	15.2317	65368.1		1.31667	-0.04277	17.415	24394.2
1.31833	0.393539	16.9583	43870.1		1.31833	0.022279				1.31833	0.013611	16.9833		30307.1		1.31833	-0.00781	15.2333	65340.7		1.31833	-0.05122	17.4167	24334.1
1.32	0.38428	16.96	43801.6		1.32	0.030981				1.32	0.007893	16.985		30297.9		1.32	-0.00466	15.235	65295		1.32	-0.05968	17.4183	24274.8
1.32167	0.375817	16.9617	43736.3		1.32167	0.035684				1.32167	-0.00322	16.9867		30294.2		1.32167	-0.00101	15.2367	65227.9		1.32167	-0.06844	17.42	24239.4
1.32333	0.371058	16.9633	43665.1		1.32333	0.035788				1.32333	-0.00964	16.9883		30297.2		1.32333	0.008038	15.2383	65137.5		1.32333	-0.07639	17.4217	24208
1.325	0.368096	16.965	43591.5		1.325	0.036089				1.325	-0.01486	16.99		30313.3		1.325	0.019889	15.24	65033.9		1.325	-0.08125	17.4233	24179.3
1.32667	0.371635	16.9667	43523.9		1.32667	0.035086				1.32667	-0.02078	16.9917		30332		1.32667	0.033239	15.2417	64934		1.32667	-0.085	17.425	24204.1
1.32833	0.375976	16.9683	43453.2		1.32833	0.032695				1.32833	-0.03039	16.9933		30359.8		1.32833	0.05119	15.2433	64837.9		1.32833	-0.08446	17.4267	24253.8
1.33	0.385315	16.97	43380.6		1.33	0.029098				1.33	-0.03631	16.995		30389.7		1.33	0.06684	15.245	64754		1.33	-0.07561	17.4283	24273.2
1.33167	0.398253	16.9717	43318.7		1.33167	0.026096				1.33167	-0.04033	16.9967		30430.2		1.33167	0.08019	15.2467	64669.7		1.33167	-0.06917	17.43	24273.3
1.33333	0.412794	16.9733	43291.9		1.33333	0.024902				1.33333	-0.04345	16.9983		30477.7		1.33333	0.087044	15.2483	64587.8		1.33333	-0.06042	17.4317	24236
1.335	0.428532	16.975	43266.6		1.335	0.021702				1.335	-0.04606	17		30521.2		1.335	0.092894	15.25	64512.7		1.335	-0.04878	17.4333	24153.9
1.33667	0.445173	16.9767	43246.1		1.33667	0.016701				1.33667	-0.04518	17.0017		30555.6		1.33667	0.097241	15.2517	64466.8		1.33667	-0.03253	17.435	24045.5
1.33833	0.458712	16.9783	43236.3		1.33833	0.01231				1.33833	-0.0386	17.0033		30575.4		1.33833	0.101795	15.2533	64439.1		1.33833	-0.01859	17.4367	23934.9
1.34	0.471351	16.98	43225.3		1.34	0.005806				1.34	-0.03052	17.005		30577.5		1.34	0.103644	15.255	64410.8		1.34	-0.00585	17.4383	23803.2
1.34167	0.481391	16.9817	43230.8		1.34167	-0.00419				1.34167	-0.01743	17.0067		30574.9		1.34167	0.098694	15.2567	64383.7		1.34167	0.004099	17.44	23664.8
1.34333	0.48673	16.9833	43248.4		1.34333	-0.01369				1.34333	-0.00175	17.0083		30572.8		1.34333	0.091544	15.2583	64349.6		1.34333	0.011343	17.4417	23538.2
1.345	0.490368	16.985	43246.3		1.345	-0.02208				1.345	0.01483	17.01		30573.1		1.345	0.081693	15.26	64327.5		1.345	0.017088	17.4433	23433.5
1.34667	0.493907	16.9867	43232.7		1.34667	-0.03228				1.34667	0.030913	17.0117		30602.9		1.34667	0.074543	15.2617	64315.9		1.34667	0.024533	17.445	23385.8
1.34833	0.491648	16.9883	43219.2		1.34833	-0.04258				1.34833	0.040395	17.0133		30661.4		1.34833	0.071097	15.2633	64311.3		1.34833	0.026176	17.4467	23385.7
1.35	0.483087	16.99	43207.9		1.35	-0.05378				1.35	0.048278	17.015		30715.3		1.35	0.070344	15.265	64297.7		1.35	0.023821	17.4483	23455.5
1.35167	0.473526	16.9917	43186.2		1.35167	-0.06107				1.35167	0.05356	17.0167		30776.1		1.35167	0.063698	15.2667	64289.1		1.35167	0.019766	17.45	23641.4
1.35333	0.469966	16.9933	43166.4		1.35333	-0.06517				1.35333	0.057342	17.0183		30846.7		1.35333	0.058546	15.2683	64292.6		1.35333	0.013811	17.4517	23816.5
1.355	0.467705	16.995	43128.1		1.355	-0.06707				1.355	0.060924	17.02		30877.8		1.355	0.053697	15.27	64298.2		1.355	0.007955	17.4533	24024.8
1.35667	0.462545	16.9967	43101.5		1.35667	-0.06337				1.35667	0.058008	17.0217		30875.8		1.35667	0.044448	15.2717	64307.9		1.35667	0.0015	17.455	24260.3
1.35833	0.458483	16.9983	43094.8		1.35833	-0.05866				1.35833	0.053789	17.0233		30875.3		1.35833	0.035997	15.2733	64314.9		1.35833	-0.00386	17.4567	24464.9
1.36	0.453322	17	43086.7		1.36	-0.05006				1.36	0.049671	17.025		30845.3		1.36	0.024548	15.275	64315.7		1.36	-0.00801	17.4583	24599.5
1.36167	0.445763	17.0017	43084.8		1.36167	-0.04066				1.36167	0.048455	17.0267		30779.9		1.36167	0.013198	15.2767	64322.5		1.36167	-0.01487	17.46	24729.6
1.36333	0.436702	17.0033	43076.1		1.36333	-0.02966				1.36333	0.045437	17.0283		30724.4		1.36333	0.00395	15.2783	64322.4		1.36333	-0.02452	17.4617	24874
1.365	0.426241	17.005	43059.7		1.365	-0.02065				1.365	0.040219	17.03		30679.9		1.365	-0.0043	15.28	64319.3		1.365	-0.03348	17.4633	24976.5
1.36667	0.414281	17.0067	43049.5		1.36667	-0.01305				1.36667	0.036202	17.0317		30634.4		1.36667	-0.00425	15.2817	64303.6		1.36667	-0.04263	17.465	25089
1.36833	0.40402	17.0083	43057.2		1.36833	-0.00425				1.36833	0.032985	17.0333		30612.5		1.36833	-0.0046	15.2833	0		1.36833	-0.05139	17.4667	25159.1
1.37	0.395659	17.01	43057.9		1.37	0.003751				1.37	0.028867	17.035		30631.1		1.37	-0.00025	15.285			1.37	-0.06114	17.4683	25209.2
1.37167	0.388097	17.0117	43040.3		1.37167	0.008058				1.37167	0.022249	17.0367		30657.8		1.37167	0.005				1.37167	-0.067	17.47	25248.1
1.37333	0.380437	17.0133	43017.2		1.37333	0.01016				1.37333	0.014633	17.0383		30669.3		1.37333	0.010953				1.37333	-0.07225	17.4717	25336.3
1.375	0.377977	17.015	42976.9		1.375	0.013361				1.375	0.004114	17.04		30679.2		1.375	0.022701				1.375	-0.07741	17.4733	25493.7
1.37667	0.380116	17.0167	0		1.37667	0.012259				1.37667	-0.0062	17.0417		30689.1		1.37667	0.036654				1.37667	-0.08047	17.475	25640.2
1.37833	0.386356	17.0183			1.37833	0.005564				1.37833	-0.01582	17.0433		30676.5		1.37833	0.053502				1.37833	-0.08032	17.4767	25769.4
1.38	0.396494				1.38	-0.00013				1.38	-0.02724	17.045		30611.9		1.38	0.061553				1.38	-0.07728	17.4783	25862.5
1.38167	0.411634				1.38167	-0.00733				1.38167	-0.03366	17.0467		30539.1		1.38167	0.067705				1.38167	-0.06793	17.48	25907.4
1.38333	0.428074				1.38333	-0.01022				1.38333	-0.03847	17.0483		30471.6		1.38333	0.075955				1.38333	-0.05849	17.4817	25858.2
1.385	0.446513				1.385	-0.01162				1.385	-0.03859	17.05		30403.6		1.385	0.082503				1.385	-0.04544	17.4833	25704.2
1.38667	0.458952				1.38667	-0.01582				1.38667	-0.03441	17.0517		30347.5		1.38667	0.082254				1.38667	-0.0332	17.485	25563.7
1.38833	0.46749				1.38833	-0.01802				1.38833	-0.02683	17.0533		30344.4		1.38833	0.076805				1.38833	-0.01865	17.4867	25340.5
1.39	0.47533				1.39	-0.02202				1.39	-0.01724	17.055		30364.1		1.39	0.072455				1.39	-0.00891	17.4883	25082.4
1.39167	0.47857				1.39167	-0.02832				1.39167	-0.00266	17.0567		30385.5		1.39167	0.067407				1.39167	-0.00087	17.49	24821.9
1.39333	0.48041				1.39333	-0.03681				1.39333	0.010221	17.0583		30445.6		1.39333	0.065258				1.39333	0.001379	17.4917	24567.2
1.395	0.483649				1.395	-0.04311				1.395	0.018804	17.06		30543		1.395	0.058004				1.395	0.000723	17.4933	24308.5
1.39667	0.481788				1.39667	-0.04941				1.39667	0.028187	17.0617		30627.5		1.39667	0.053757				1.39667	0.001268	17.495	24043.5
1.39833	0.479127				1.39833	-0.0541				1.39833	0.035469	17.0633		30698.4		1.39833	0.048907				1.39833	-0.00149	17.4967	23856.9
1.4	0.469967				1.4	-0.0589				1.4	0.04035	17.065		30762		1.4	0.041258				1.4	-0.00554	17.4983	23680.4
1.40167	0.462405				1.40167	-0.0649				1.40167	0.043934	17.0667		30797.3		1.40167	0.036309				1.40167	-0.0141	17.5	23567
1.40333	0.456846				1.40333	-0.0678				1.40333	0.043215	17.0683		30793.2		1.40333	0.027659				1.40333	-0.02655	17.5017	23467
1.405	0.453284				1.405	-0.0655				1.405	0.042598	17.07		30792.1		1.405	0.017709				1.405	-0.03491	17.5033	23383.5
1.40667	0.450124				1.40667	-0.05829				1.40667	0.040582	17.0717		30800.3		1.40667	0.00806				1.40667	-0.04037	17.505	23292.7
1.40833	0.443863				1.40833	-0.05119				1.40833	0.036862	17.0733		30802.9		1.40833	-0.00089				1.40833	-0.04592	17.5067	23146.4
1.41	0.437503				1.41	-0.04009				1.41	0.031245	17.075		30796.3		1.41	-0.00914				1.41	-0.05488	17.5083	23024.6
1.41167	0.428742				1.41167	-0.02499				1.41167	0.027328	17.0767		30801.6		1.41167	-0.02079				1.41167	-0.06493	17.51	22882.7
1.41333	0.418882				1.41333	-0.00718				1.41333	0.028211	17.0783		30813		1.41333	-0.02524				1.41333	-0.07449	17.5117	22734.9
1.415	0.405421				1.415	0.011421				1.415	0.026293	17.08		30819.7		1.415	-0.02779				1.415	-0.08404	17.5133	22627.6
1.41667	0.396659				1.41667	0.021321				1.41667	0.024475	17.0817		30822		1.41667	-0.03134				1.41667	-0.0952	17.515	22546
1.41833	0.3879				1.41833	0.024026				1.41833	0.019558	17.0833		30824.8		1.41833	-0.03119				1.41833	-0.10325	17.5167	22462.4
1.42	0.382039				1.42	0.028523				1.42	0.012141	17.085		30822		1.42	-0.02604				1.42	-0.10971	17.5183	22370.5
1.42167	0.377277				1.42167	0.033128				1.42167	0.001923	17.0867		30816		1.42167	-0.01449				1.42167	-0.12016	17.52	22320.4
1.42333	0.374417				1.42333	0.034627				1.42333	-0.00389	17.0883		30813.6		1.42333	-0.00374				1.42333	-0.12592	17.5217	22308.6
1.425	0.375856				1.425	0.03663				1.425	-0.01531	17.09		30823.2		1.425	0.009014				1.425	-0.13068	17.5233	22342.7
1.42667	0.380996				1.42667	0.033735				1.42667	-0.02453	17.0917		30830.7		1.42667	0.018164				1.42667	-0.12953	17.525	22366
1.42833	0.388735				1.42833	0.028338				1.42833	-0.03035	17.0933		30830.5		1.42833	0.032414				1.42833	-0.12599	17.5267	22359.2
1.43	0.401574				1.43	0.026137				1.43	-0.03776	17.095		30831.1		1.43	0.042865				1.43	-0.12164	17.5283	22333
1.43167	0.415813				1.43167	0.024539				1.43167	-0.04168	17.0967		30829.7		1.43167	0.051313				1.43167	-0.1113	17.53	22294.7
1.43333	0.435054				1.43333	0.023147				1.43333	-0.0443	17.0983		30831.2		1.43333	0.057164				1.43333	-0.09765	17.5317	22254.4
1.435	0.449993				1.435	0.020351				1.435	-0.04472	17.1		30830.5		1.435	0.060916				1.435	-0.08271	17.5333	22199.9
1.43667	0.457631				1.43667	0.018348				1.43667	-0.03834	17.1017		30832.5		1.43667	0.061464				1.43667	-0.06436	17.535	22143.2
1.43833	0.463972				1.43833	0.012752				1.43833	-0.03015	17.1033		30828.8		1.43833	0.062016				1.43833	-0.05482	17.5367	22076.8
1.44	0.469111				1.44	0.006256				1.44	-0.01887	17.105		30825.6		1.44	0.061167				1.44	-0.04957	17.5383	22025
1.44167	0.47595				1.44167	-0.00135				1.44167	-0.00409	17.1067		30832.5		1.44167	0.057317				1.44167	-0.04553	17.54	21997
1.44333	0.47939				1.44333	-0.00994				1.44333	0.009495	17.1083		30850		1.44333	0.049766				1.44333	-0.03839	17.5417	21991
1.445	0.479528				1.445	-0.01774				1.445	0.020777	17.11		30874.9		1.445	0.043917				1.445	-0.03304	17.5433	22041.5
1.44667	0.476267				1.44667	-0.02774				1.44667	0.02916	17.1117		30908.2		1.44667	0.039166				1.44667	-0.0325	17.545	22089.1
1.44833	0.472207				1.44833	-0.03694				1.44833	0.037742	17.1133		30952.5		1.44833	0.034019				1.44833	-0.03835	17.5467	22128.9
1.45	0.464146				1.45	-0.04273				1.45	0.043025	17.115		30985.3		1.45	0.027269				1.45	-0.04261	17.5483	22213.2
1.45167	0.457185				1.45167	-0.04303				1.45167	0.045207	17.1167		31013.9		1.45167	0.018017				1.45167	-0.05086	17.55	22388.8
1.45333	0.452725				1.45333	-0.04182				1.45333	0.046989	17.1183		31044.3		1.45333	0.009368				1.45333	-0.05792	17.5517	22581.9
1.455	0.450765				1.455	-0.03813				1.455	0.048572	17.12		31071.5		1.455	0.000318				1.455	-0.06137	17.5533	22774.2
1.45667	0.444603				1.45667	-0.03332				1.45667	0.043354	17.1217		31085		1.45667	-0.00723				1.45667	-0.06573	17.555	22935.8
1.45833	0.437743				1.45833	-0.02782				1.45833	0.037636	17.1233		31091.5		1.45833	-0.01668				1.45833	-0.07278	17.5567	23055.2
1.46	0.426782				1.46	-0.01262				1.46	0.031618	17.125		31090.5		1.46	-0.02253				1.46	-0.07934	17.5583	23221.5
1.46167	0.415122				1.46167	0.002288				1.46167	0.028502	17.1267		31083.2		1.46167	-0.02768				1.46167	-0.084	17.56	23487.6
1.46333	0.404461				1.46333	0.013286				1.46333	0.026984	17.1283		31085.2		1.46333	-0.03093				1.46333	-0.08905	17.5617	23804.1
1.465	0.3926				1.465	0.021889				1.465	0.022866	17.13		31153.4		1.465	-0.03338				1.465	-0.09841	17.5633	24035.1
1.46667	0.38294				1.46667	0.030194				1.46667	0.018248	17.1317		31273.7		1.46667	-0.03373				1.46667	-0.10606	17.565	24206.6
1.46833	0.375378				1.46833	0.038994				1.46833	0.014831	17.1333		31397.3		1.46833	-0.02948				1.46833	-0.11542	17.5667	24374.9
1.47	0.373518				1.47	0.041295				1.47	0.006314	17.135		31531.6		1.47	-0.02053				1.47	-0.12357	17.5683	24535.8
1.47167	0.372857				1.47167	0.0412				1.47167	-0.0038	17.1367		31664.8		1.47167	-0.00868				1.47167	-0.12803	17.57	24695.2
1.47333	0.373697				1.47333	0.038503				1.47333	-0.01472	17.1383		31751.9		1.47333	0.003072				1.47333	-0.12908	17.5717	24804.1
1.475	0.375136				1.475	0.037103				1.475	-0.02404	17.14		31806.7		1.475	0.018723				1.475	-0.12684	17.5733	24823.5
1.47667	0.379276				1.47667	0.034811				1.47667	-0.03076	17.1417		31857.3		1.47667	0.034274				1.47667	-0.12499	17.575	24750.6
1.47833	0.388214				1.47833	0.028307				1.47833	-0.03747	17.1433		31849.1		1.47833	0.050325				1.47833	-0.12055	17.5767	24672.8
1.48	0.400554				1.48	0.024809				1.48	-0.04339	17.145		31770.6		1.48	0.063675				1.48	-0.11281	17.5783	24608.9
1.48167	0.419594				1.48167	0.020915				1.48167	-0.04991	17.1467		31690		1.48167	0.072226				1.48167	-0.09876	17.58	24533.1
1.48333	0.433833				1.48333	0.020316				1.48333	-0.05083	17.1483		31599		1.48333	0.077676				1.48333	-0.08412	17.5817	24420.7
1.485	0.445871				1.485	0.017123				1.485	-0.04744	17.15		31527		1.485	0.083625				1.485	-0.06897	17.5833	24205.7
1.48667	0.453311				1.48667	0.014121				1.48667	-0.03776	17.1517		31499.7		1.48667	0.085978				1.48667	-0.05693	17.585	23980.3
1.48833	0.457951				1.48833	0.005123				1.48833	-0.02828	17.1533		31534.6		1.48833	0.084027				1.48833	-0.04618	17.5867	23799.5
1.49	0.46559				1.49	-0.00027				1.49	-0.0161	17.155		31570		1.49	0.079578				1.49	-0.03954	17.5883	0
1.49167	0.467628				1.49167	-0.00617				1.49167	-0.00222	17.1567		31617.1		1.49167	0.071626				1.49167	-0.03129	17.59
1.49333	0.471669				1.49333	-0.01617				1.49333	0.012067	17.1583		31665.5		1.49333	0.065277				1.49333	-0.02655
1.495	0.471807				1.495	-0.02687				1.495	0.02215	17.16		31714		1.495	0.06063				1.495	-0.0266
1.49667	0.466548				1.49667	-0.03336				1.49667	0.027634	17.1617		31743		1.49667	0.05478				1.49667	-0.02956
1.49833	0.462986				1.49833	-0.03616				1.49833	0.034615	17.1633		31692.4		1.49833	0.049728				1.49833	-0.03262
1.5	0.459626				1.5	-0.03886				1.5	0.040798	17.165		31576.5		1.5	0.045481				1.5	-0.04287
1.50167	0.455265				1.50167	-0.04025				1.50167	0.04328	17.1667		31440.7		1.50167	0.038632				1.50167	-0.05163
1.50333	0.449404				1.50333	-0.03665				1.50333	0.043862	17.1683		31298.7		1.50333	0.027683				1.50333	-0.05628
1.505	0.442045				1.505	-0.02835				1.505	0.042044	17.17		31159		1.505	0.017332				1.505	-0.06234
1.50667	0.434483				1.50667	-0.02025				1.50667	0.037427	17.1717		31076.6		1.50667	0.007382				1.50667	-0.06799
1.50833	0.424722				1.50833	-0.00835				1.50833	0.029811	17.1733		31039.9		1.50833	-0.00157				1.50833	-0.07455
1.51	0.413761				1.51	0.003055				1.51	0.024192	17.175		31020.7		1.51	-0.00792				1.51	-0.0848
1.51167	0.400901				1.51167	0.018356				1.51167	0.020675	17.1767		31069.5		1.51167	-0.01517				1.51167	-0.09406
1.51333	0.38934				1.51333	0.031559				1.51333	0.017957	17.1783		31190.5		1.51333	-0.01922				1.51333	-0.10471
1.515	0.377179				1.515	0.042663				1.515	0.015939	17.18		31318.8		1.515	-0.01927				1.515	-0.11787
1.51667	0.36982				1.51667	0.047169				1.51667	0.008522	17.1817		31447.7		1.51667	-0.01741				1.51667	-0.12753
1.51833	0.364058				1.51833	0.054871				1.51833	-0.0013	17.1833		31564.6		1.51833	-0.00916				1.51833	-0.13798
1.52	0.360298				1.52	0.057469				1.52	-0.01291	17.185		31614		1.52	0.000985				1.52	-0.14514
1.52167	0.359437				1.52167	0.062371				1.52167	-0.02333	17.1867		31602.3		1.52167	0.012435				1.52167	-0.14929
1.52333	0.359976				1.52333	0.062673				1.52333	-0.02885	17.1883		31581.5		1.52333	0.026384				1.52333	-0.14915
1.525	0.366215				1.525	0.059579				1.525	-0.03327	17.19		31555.4		1.525	0.042237				1.525	-0.1508
1.52667	0.372755				1.52667	0.055181				1.52667	-0.04278	17.1917		31588.1		1.52667	0.057487				1.52667	-0.14806
1.52833	0.384894				1.52833	0.050585				1.52833	-0.0501	17.1933		31738.9		1.52833	0.065435				1.52833	-0.14151
1.53	0.401334				1.53	0.044783				1.53	-0.05292	17.195		31932.2		1.53	0.071987				1.53	-0.13247
1.53167	0.413973				1.53167	0.037691				1.53167	-0.05704	17.1967		32151.4		1.53167	0.079936				1.53167	-0.11933
1.53333	0.425212				1.53333	0.034888				1.53333	-0.05485	17.1983		32404		1.53333	0.083886				1.53333	-0.10498
1.535	0.436852				1.535	0.033191				1.535	-0.05057	17.2		32624.5		1.535	0.086838				1.535	-0.09184
1.53667	0.44489				1.53667	0.030296				1.53667	-0.04209	17.2017		32755.7		1.53667	0.088988				1.53667	-0.08199
1.53833	0.450331				1.53833	0.024295				1.53833	-0.03081	17.2033		32865.2		1.53833	0.085641				1.53833	-0.06985
1.54	0.453269				1.54	0.016998				1.54	-0.01482	17.205		32912.1		1.54	0.082691				1.54	-0.0606
1.54167	0.456009				1.54167	0.004505				1.54167	0.000359	17.2067		32821.2		1.54167	0.073439				1.54167	-0.05566
1.54333	0.456248				1.54333	-0.00289				1.54333	0.01334	17.2083		32666.5		1.54333	0.065388				1.54333	-0.04921
1.545	0.456087				1.545	-0.01229				1.545	0.023823	17.21		32479.3		1.545	0.058841				1.545	-0.04957
1.54667	0.449428				1.54667	-0.02059				1.54667	0.030007	17.2117		32268		1.54667	0.051691				1.54667	-0.04932
1.54833	0.442165				1.54833	-0.02529				1.54833	0.037589	17.2133		32095.6		1.54833	0.042942				1.54833	-0.05218
1.55	0.434306				1.55	-0.02749				1.55	0.042371	17.215		32027.5		1.55	0.037791				1.55	-0.05964
1.55167	0.430345				1.55167	-0.03289				1.55167	0.047054	17.2167		31998.6		1.55167	0.026143				1.55167	-0.06239
1.55333	0.428285				1.55333	-0.03438				1.55333	0.048036	17.2183		31995		1.55333	0.013294				1.55333	-0.06455
1.555	0.422623				1.555	-0.03398				1.555	0.047218	17.22		32021.3		1.555	0.004942				1.555	-0.0701
1.55667	0.414662				1.55667	-0.02848				1.55667	0.0398	17.2217		32061.6		1.55667	-0.00571				1.55667	-0.07616
1.55833	0.406402				1.55833	-0.01747				1.55833	0.030983	17.2233		32110.8		1.55833	-0.01326				1.55833	-0.07971
1.56	0.400241				1.56	-0.00437				1.56	0.028866	17.225		32088.8		1.56	-0.02121				1.56	-0.08467
1.56167	0.38998				1.56167	0.008834				1.56167	0.023949	17.2267		31960.4		1.56167	-0.02356				1.56167	-0.09002
1.56333	0.378119				1.56333	0.021236				1.56333	0.021031	17.2283		31789.7		1.56333	-0.0239				1.56333	-0.09548
1.565	0.367559				1.565	0.030838				1.565	0.022214	17.23		31593.5		1.565	-0.02255				1.565	-0.10303
1.56667	0.359398				1.56667	0.036236				1.56667	0.015395	17.2317		31388.1		1.56667	-0.02021				1.56667	-0.10969
1.56833	0.353038				1.56833	0.037941				1.56833	0.005978	17.2333		31243.8		1.56833	-0.01505				1.56833	-0.11574
1.57	0.351178				1.57	0.039746				1.57	-0.00144	17.235		31209.7		1.57	-0.0047				1.57	-0.1249
1.57167	0.350917				1.57167	0.042748				1.57167	-0.01016	17.2367		31229.9		1.57167	0.008846				1.57167	-0.13256
1.57333	0.355456				1.57333	0.043446				1.57333	-0.01857	17.2383		31322.6		1.57333	0.024596				1.57333	-0.13661
1.575	0.362994				1.575	0.044053				1.575	-0.02749	17.24		31532.1		1.575	0.039548				1.575	-0.13477
1.57667	0.374634				1.57667	0.037153				1.57667	-0.03591	17.2417		31791.1		1.57667	0.054397				1.57667	-0.13022
1.57833	0.385675				1.57833	0.031053				1.57833	-0.04173	17.2433		32040.8		1.57833	0.066248				1.57833	-0.12218
1.58	0.402113				1.58	0.030157				1.58	-0.04474	17.245		32277.2		1.58	0.075097				1.58	-0.10913
1.58167	0.416553				1.58167	0.027262				1.58167	-0.04806	17.2467		32462.1		1.58167	0.081348				1.58167	-0.09359
1.58333	0.428892				1.58333	0.026961				1.58333	-0.04598	17.2483		32544.3		1.58333	0.0828				1.58333	-0.07464
1.585	0.434932				1.585	0.029765				1.585	-0.038	17.25		32568.6		1.585	0.08355				1.585	-0.0638
1.58667	0.440571				1.58667	0.025466				1.58667	-0.02952	17.2517		32574.2		1.58667	0.080802				1.58667	-0.05566
1.58833	0.444609				1.58833	0.020869				1.58833	-0.01993	17.2533		32561		1.58833	0.074552				1.58833	-0.04641
1.59	0.444349				1.59	0.011672				1.59	-0.00585	17.255		32544.5		1.59	0.071602				1.59	-0.04067
1.59167	0.441788				1.59167	0.001873				1.59167	0.009933	17.2567		32528.6		1.59167	0.067152				1.59167	-0.03802
1.59333	0.437627				1.59333	-0.00512				1.59333	0.017915	17.2583		32534.1		1.59333	0.061101				1.59333	-0.03988
1.595	0.430666				1.595	-0.00882				1.595	0.026798	17.26		32561.6		1.595	0.057552				1.595	-0.04143
1.59667	0.421506				1.59667	-0.01372				1.59667	0.032079	17.2617		32571.5		1.59667	0.054701				1.59667	-0.04599
1.59833	0.417145				1.59833	-0.01661				1.59833	0.032963	17.2633		32565		1.59833	0.046155				1.59833	-0.05294
1.6	0.412786				1.6	-0.01931				1.6	0.036943	17.265		32588.3		1.6	0.038402				1.6	-0.0592
1.60167	0.406924				1.60167	-0.01641				1.60167	0.040127	17.2667		32615.3		1.60167	0.028253				1.60167	-0.06295
1.60333	0.399864				1.60333	-0.01481				1.60333	0.038609	17.2683		32613.8		1.60333	0.019005				1.60333	-0.06421
1.605	0.393503				1.605	-0.00981				1.605	0.034592	17.27		32604.6		1.605	0.008853				1.605	-0.06857
1.60667	0.386842				1.60667	0.004				1.60667	0.026774	17.2717		32588.2		1.60667	-0.0012				1.60667	-0.07402
1.60833	0.377382				1.60833	0.018599				1.60833	0.026156	17.2733		32550.6		1.60833	-0.00644				1.60833	-0.07968
1.61	0.364921				1.61	0.034701				1.61	0.026038	17.275		32500.4		1.61	-0.01359				1.61	-0.08903
1.61167	0.35306				1.61167	0.050505				1.61167	0.022922	17.2767		32482.3		1.61167	-0.02034				1.61167	-0.09789
1.61333	0.3427				1.61333	0.058909				1.61333	0.019704	17.2783		32468.9		1.61333	-0.02619				1.61333	-0.10774
1.615	0.33474				1.615	0.064506				1.615	0.014787	17.28		32451.8		1.615	-0.02354				1.615	-0.119
1.61667	0.328879				1.61667	0.068409				1.61667	0.009369	17.2817		32429		1.61667	-0.01819				1.61667	-0.12805
1.61833	0.325718				1.61833	0.069214				1.61833	-0.00135	17.2833		32425		1.61833	-0.00944				1.61833	-0.13291
1.62	0.321057				1.62	0.073216				1.62	-0.01187	17.285		32426.1		1.62	0.005807				1.62	-0.13616
1.62167	0.322096				1.62167	0.074417				1.62167	-0.01858	17.2867		32446.3		1.62167	0.022957				1.62167	-0.13902
1.62333	0.328437				1.62333	0.074322				1.62333	-0.0274	17.2883		32485.7		1.62333	0.03691				1.62333	-0.14088
1.625	0.340376				1.625	0.069825				1.625	-0.03672	17.29		32516.6		1.625	0.048059				1.625	-0.13703
1.62667	0.352414				1.62667	0.065923				1.62667	-0.03854	17.2917		32520.5		1.62667	0.061611				1.62667	-0.12829
1.62833	0.368053				1.62833	0.058626				1.62833	-0.04025	17.2933		32497.4		1.62833	0.068159				1.62833	-0.11874
1.63	0.387392				1.63	0.055631				1.63	-0.04057	17.295		32514.8		1.63	0.071511				1.63	-0.1064
1.63167	0.401733				1.63167	0.053034				1.63167	-0.03889	17.2967		32545.2		1.63167	0.072162				1.63167	-0.08935
1.63333	0.411671				1.63333	0.049734				1.63333	-0.03461	17.2983		32570		1.63333	0.07361				1.63333	-0.07251
1.635	0.417911				1.635	0.041239				1.635	-0.02792	17.3		32593		1.635	0.07306				1.635	-0.06036
1.63667	0.42235				1.63667	0.034941				1.63667	-0.01664	17.3017		32619.6		1.63667	0.06681				1.63667	-0.04912
1.63833	0.42559				1.63833	0.025447				1.63833	-0.00336	17.3033		32626		1.63833	0.060461				1.63833	-0.03817
1.64	0.426628				1.64	0.009948				1.64	0.013323	17.305		32649.2		1.64	0.050614				1.64	-0.03153
1.64167	0.426768				1.64167	-0.00075				1.64167	0.020605	17.3067		32697.3		1.64167	0.044562				1.64167	-0.02889
1.64333	0.424107				1.64333	-0.00975				1.64333	0.027989	17.3083		32748.6		1.64333	0.037313				1.64333	-0.02704
1.645	0.421546				1.645	-0.01925				1.645	0.03547	17.31		32805.6		1.645	0.032863				1.645	-0.027
1.64667	0.413786				1.64667	-0.02564				1.64667	0.037552	17.3117		32897.7		1.64667	0.028315				1.64667	-0.03275
1.64833	0.405925				1.64833	-0.02794				1.64833	0.041135	17.3133		32977.4		1.64833	0.021165				1.64833	-0.03961
1.65	0.402065				1.65	-0.03034				1.65	0.041818	17.315		33042.1		1.65	0.011913				1.65	-0.04606
1.65167	0.396603				1.65167	-0.03144				1.65167	0.0426	17.3167		33109.1		1.65167	0.000463				1.65167	-0.05152
1.65333	0.390243				1.65333	-0.02683				1.65333	0.042283	17.3183		33170.6		1.65333	-0.01279				1.65333	-0.05757
1.655	0.386382				1.655	-0.01883				1.655	0.034364	17.32		33287.6		1.655	-0.02163				1.655	-0.06413
1.65667	0.378523				1.65667	-0.00633				1.65667	0.028148	17.3217		33495.8		1.65667	-0.03049				1.65667	-0.07008
1.65833	0.367661				1.65833	0.007475				1.65833	0.021629	17.3233		33698.1		1.65833	-0.03693				1.65833	-0.07734
1.66	0.357501				1.66	0.019274				1.66	0.014112	17.325		33897.8		1.66	-0.04278				1.66	-0.084
1.66167	0.34684				1.66167	0.032477				1.66167	0.009396	17.3267		34100.2		1.66167	-0.04453				1.66167	-0.09265
1.66333	0.33748				1.66333	0.038676				1.66333	0.005877	17.3283		34239.5		1.66333	-0.04378				1.66333	-0.10271
1.665	0.329518				1.665	0.041785				1.665	-0.00104	17.33		34308.2		1.665	-0.03763				1.665	-0.11476
1.66667	0.325057				1.66667	0.047283				1.66667	-0.01076	17.3317		34385.7		1.66667	-0.02738				1.66667	-0.12162
1.66833	0.324597				1.66833	0.051284				1.66833	-0.02218	17.3333		34396.4		1.66833	-0.01693				1.66833	-0.12967
1.67	0.327136				1.67	0.053692				1.67	-0.03349	17.335		34291		1.67	-0.00308				1.67	-0.13613
1.67167	0.329376				1.67167	0.056992				1.67167	-0.04181	17.3367		34171		1.67167	0.012768				1.67167	-0.14098
1.67333	0.336616				1.67333	0.056897				1.67333	-0.04993	17.3383		34033.7		1.67333	0.028918				1.67333	-0.13824
1.675	0.346355				1.675	0.052193				1.675	-0.05305	17.34		33897		1.675	0.044172				1.675	-0.1328
1.67667	0.361594				1.67667	0.049199				1.67667	-0.05966	17.3417		33805.1		1.67667	0.055123				1.67667	-0.12175
1.67833	0.377434				1.67833	0.049501				1.67833	-0.06458	17.3433		33786.6		1.67833	0.063372				1.67833	-0.11001
1.68	0.395573				1.68	0.048002				1.68	-0.0615	17.345		33743.5		1.68	0.069623				1.68	-0.09656
1.68167	0.410812				1.68167	0.046205				1.68167	-0.05992	17.3467		33715.1		1.68167	0.070373				1.68167	-0.08022
1.68333	0.41865				1.68333	0.043806				1.68333	-0.05303	17.3483		33703.8		1.68333	0.072024				1.68333	-0.06707
1.685	0.429191				1.685	0.04101				1.685	-0.04305	17.35		33689.8		1.685	0.072373				1.685	-0.05733
1.68667	0.433829				1.68667	0.038916				1.68667	-0.03277	17.3517		33696.2		1.68667	0.069724				1.68667	-0.04848
1.68833	0.432769				1.68833	0.032016				1.68833	-0.01709	17.3533		33593.6		1.68833	0.061472				1.68833	-0.04064
1.69	0.432908				1.69	0.024421				1.69	-0.0013	17.355		33416.2		1.69	0.055825				1.69	-0.03329
1.69167	0.428348				1.69167	0.016917				1.69167	0.010678	17.3567		33237.6		1.69167	0.051574				1.69167	-0.02925
1.69333	0.418387				1.69333	0.008422				1.69333	0.019262	17.3583		33085.8		1.69333	0.046526				1.69333	-0.02961
1.695	0.410427				1.695	0.000225				1.695	0.024944	17.36		32925.6		1.695	0.042477				1.695	-0.03286
1.69667	0.400067				1.69667	-0.00107				1.69667	0.030225	17.3617		32850		1.69667	0.035723				1.69667	-0.03782
1.69833	0.392005				1.69833	0.00153				1.69833	0.033708	17.3633		32830.7		1.69833	0.030076				1.69833	-0.04037
1.7	0.383545				1.7	0.003235				1.7	0.037191	17.365		32818.1		1.7	0.019726				1.7	-0.04483
1.70167	0.378284				1.70167	0.007436				1.70167	0.038874	17.3667		32887.3		1.70167	0.011877				1.70167	-0.04318
1.70333	0.371424				1.70333	0.012841				1.70333	0.038157	17.3683		33081.6		1.70333	0.002625				1.70333	-0.04544
1.705	0.364762				1.705	0.019338				1.705	0.032338	17.37		33272		1.705	-0.00792				1.705	-0.04859
1.70667	0.352602				1.70667	0.03074				1.70667	0.027421	17.3717		33456.2		1.70667	-0.01517				1.70667	-0.05445
1.70833	0.342841				1.70833	0.044142				1.70833	0.022904	17.3733		33640.9		1.70833	-0.02612				1.70833	-0.0617
1.71	0.33168				1.71	0.057451				1.71	0.022685	17.375		33775.8		1.71	-0.02987				1.71	-0.07096
1.71167	0.32212				1.71167	0.063353				1.71167	0.023368	17.3767		33830		1.71167	-0.03242				1.71167	-0.07892
1.71333	0.315159				1.71333	0.070651				1.71333	0.02085	17.3783		33889.5		1.71333	-0.02987				1.71333	-0.08567
1.715	0.307498				1.715	0.076758				1.715	0.016733	17.38		33937.4		1.715	-0.02082				1.715	-0.09083
1.71667	0.302637				1.71667	0.07796				1.71667	0.008716	17.3817		33960.3		1.71667	-0.01157				1.71667	-0.09478
1.71833	0.296776				1.71833	0.078559				1.71833	-0.0017	17.3833		33978.3		1.71833	-0.00062				1.71833	-0.09734
1.72	0.298616				1.72	0.075565				1.72	-0.01142	17.385		34002		1.72	0.013731				1.72	-0.09689
1.72167	0.301655				1.72167	0.070167				1.72167	-0.02124	17.3867		34040.2		1.72167	0.028382				1.72167	-0.09475
1.72333	0.308494				1.72333	0.064366				1.72333	-0.02955	17.3883		34052.8		1.72333	0.041431				1.72333	-0.0895
1.725	0.322834				1.725	0.061173				1.725	-0.03207	17.39		34053.3		1.725	0.053282				1.725	-0.08246
1.72667	0.342473				1.72667	0.058072				1.72667	-0.03249	17.3917		34037.2		1.72667	0.061032				1.72667	-0.07181
1.72833	0.358013				1.72833	0.056176				1.72833	-0.03291	17.3933		34019.5		1.72833	0.065684				1.72833	-0.05837
1.73	0.373653				1.73	0.051076				1.73	-0.03472	17.395		34001.5		1.73	0.071134				1.73	-0.04133
1.73167	0.385292				1.73167	0.046281				1.73167	-0.03194	17.3967		33981		1.73167	0.071484				1.73167	-0.02708
1.73333	0.39483				1.73333	0.041784				1.73333	-0.02736	17.3983		33968.4		1.73333	0.069235				1.73333	-0.01654
1.735	0.400169				1.735	0.037188				1.735	-0.01768	17.4		33947.4		1.735	0.066285				1.735	-0.00849
1.73667	0.40421				1.73667	0.028883				1.73667	-0.00749	17.4017		33941.8		1.73667	0.061634				1.73667	-0.00115
1.73833	0.40955				1.73833	0.020892				1.73833	0.003887	17.4033		33967.6		1.73833	0.057783				1.73833	-0.0012
1.74	0.412888				1.74	0.013091				1.74	0.015369	17.405		34043.6		1.74	0.052834				1.74	-0.00436
1.74167	0.409428				1.74167	0.004596				1.74167	0.022553	17.4067		34125.5		1.74167	0.051986				1.74167	-0.00471
1.74333	0.401166				1.74333	-0.00391				1.74333	0.027634	17.4083		34193		1.74333	0.046434				1.74333	-0.00467
1.745	0.389406				1.745	-0.0061				1.745	0.030318	17.41		34266.2		1.745	0.042786				1.745	-0.01013
1.74667	0.380046				1.74667	-0.0094				1.74667	0.027499	17.4117		34312.4		1.74667	0.034938				1.74667	-0.01628
1.74833	0.373085				1.74833	-0.0126				1.74833	0.026082	17.4133		34358.3		1.74833	0.025285				1.74833	-0.02424
1.75	0.364924				1.75	-0.00939				1.75	0.023265	17.415		34395.9		1.75	0.015537				1.75	-0.03169
1.75167	0.359764				1.75167	-0.00169				1.75167	0.017947	17.4167		34409.7		1.75167	0.007788				1.75167	-0.03575
1.75333	0.353303				1.75333	0.008309				1.75333	0.012729	17.4183		34396.2		1.75333	-0.00026				1.75333	-0.0424
1.755	0.346942				1.755	0.024015				1.755	0.004512	17.42		34377.2		1.755	-0.00831				1.755	-0.04726
1.75667	0.338982				1.75667	0.038019				1.75667	-0.00331	17.4217		34365.2		1.75667	-0.01476				1.75667	-0.05681
1.75833	0.32892				1.75833	0.050619				1.75833	-0.01322	17.4233		34370.8		1.75833	-0.02001				1.75833	-0.06437
1.76	0.318159				1.76	0.061922				1.76	-0.02074	17.425		34455.7		1.76	-0.02286				1.76	-0.07602
1.76167	0.3115				1.76167	0.073622				1.76167	-0.02916	17.4267		34547.5		1.76167	-0.02151				1.76167	-0.08598
1.76333	0.304539				1.76333	0.081225				1.76333	-0.03698	17.4283		34653.8		1.76333	-0.01516				1.76333	-0.09584
1.765	0.300677				1.765	0.086028				1.765	-0.04549	17.43		34746.9		1.765	-0.00801				1.765	-0.10529
1.76667	0.298817				1.76667	0.090533				1.76667	-0.05841	17.4317		34840.5		1.76667	0.003442				1.76667	-0.11065
1.76833	0.297456				1.76833	0.091331				1.76833	-0.07183	17.4333		34906.9		1.76833	0.01519				1.76833	-0.1148
1.77	0.300797				1.77	0.093334				1.77	-0.08175	17.435		34992.4		1.77	0.031241				1.77	-0.11596
1.77167	0.304736				1.77167	0.093139				1.77167	-0.08746	17.4367		35097.3		1.77167	0.045392				1.77167	-0.10931
1.77333	0.312574				1.77333	0.09164				1.77333	-0.09618	17.4383		35182.2		1.77333	0.056541				1.77333	-0.09847
1.775	0.328013				1.775	0.087845				1.775	-0.104	17.44		35231.1		1.775	0.062292				1.775	-0.08762
1.77667	0.344753				1.77667	0.085743				1.77667	-0.11082	17.4417		35265.9		1.77667	0.071744				1.77667	-0.08058
1.77833	0.363793				1.77833	0.083848				1.77833	-0.11413	17.4433		35295.9		1.77833	0.076194				1.77833	-0.06773
1.78	0.376531				1.78	0.082753				1.78	-0.11075	17.445		35335.8		1.78	0.079145				1.78	-0.05309
1.78167	0.389571				1.78167	0.079149				1.78167	-0.10327	17.4467		35386.7		1.78167	0.079297				1.78167	-0.04035
1.78333	0.40121				1.78333	0.076253				1.78333	-0.09219	17.4483		35444.9		1.78333	0.077643				1.78333	-0.0287
1.785	0.40725				1.785	0.071459				1.785	-0.08	17.45		35483.5		1.785	0.071195				1.785	-0.02246
1.78667	0.40929				1.78667	0.06156				1.78667	-0.06532	17.4517		35491.3		1.78667	0.065044				1.78667	-0.02051
1.78833	0.409129				1.78833	0.052859				1.78833	-0.04964	17.4533		35484.6		1.78833	0.059195				1.78833	-0.02197
1.79	0.404668				1.79	0.047362				1.79	-0.03776	17.455		35496.1		1.79	0.053647				1.79	-0.02282
1.79167	0.396406				1.79167	0.040469				1.79167	-0.02808	17.4567		35482.7		1.79167	0.048298				1.79167	-0.02868
1.79333	0.391546				1.79333	0.03427				1.79333	-0.02199	17.4583		35430.5		1.79333	0.045248				1.79333	-0.03253
1.795	0.384386				1.795	0.025874				1.795	-0.01551	17.46		35374.7		1.795	0.040398				1.795	-0.03889
1.79667	0.378526				1.79667	0.022277				1.79667	-0.01363	17.4617		35313.1		1.79667	0.026847				1.79667	-0.04824
1.79833	0.373465				1.79833	0.022076				1.79833	-0.01275	17.4633		35253.1		1.79833	0.018797				1.79833	-0.0575
1.8	0.367805				1.8	0.02298				1.8	-0.00996	17.465		35281.5		1.8	0.012448				1.8	-0.06646
1.80167	0.362143				1.80167	0.031079				1.80167	-0.01078	17.4667		35452.9		1.80167	0.002398				1.80167	-0.07341
1.80333	0.352582				1.80333	0.04258				1.80333	-0.0159	17.4683		35577.5		1.80333	-0.00745				1.80333	-0.07997
1.805	0.344522				1.805	0.055486				1.805	-0.02212	17.47		35659.2		1.805	-0.0136				1.805	-0.09092
1.80667	0.33396				1.80667	0.068589				1.80667	-0.02663	17.4717		35760.3		1.80667	-0.01705				1.80667	-0.10378
1.80833	0.322099				1.80833	0.082593				1.80833	-0.02635	17.4733		35854.1		1.80833	-0.0183				1.80833	-0.11733
1.81	0.311539				1.81	0.093897				1.81	-0.02777	17.475		35897.6		1.81	-0.01935				1.81	-0.12789
1.81167	0.30328				1.81167	0.098799				1.81167	-0.03199	17.4767		35955.8		1.81167	-0.0153				1.81167	-0.13504
1.81333	0.296618				1.81333	0.100298				1.81333	-0.038	17.4783		35972		1.81333	-0.00705				1.81333	-0.1424
1.815	0.291158				1.815	0.106001				1.815	-0.04842	17.48		35929.9		1.815	0.003002				1.815	-0.15176
1.81667	0.289397				1.81667	0.1085				1.81667	-0.05824	17.4817		35953.2		1.81667	0.015554				1.81667	-0.15911
1.81833	0.289337				1.81833	0.106704				1.81833	-0.06385	17.4833		36049.9		1.81833	0.032002				1.81833	-0.16187
1.82	0.296376				1.82	0.104907				1.82	-0.07287	17.485		36189.9		1.82	0.048854				1.82	-0.15792
1.82167	0.306815				1.82167	0.098808				1.82167	-0.08249	17.4867		36387.7		1.82167	0.062105				1.82167	-0.15198
1.82333	0.321055				1.82333	0.091114				1.82333	-0.08751	17.4883		36582.1		1.82333	0.071655				1.82333	-0.14153
1.825	0.337894				1.825	0.085915				1.825	-0.09153	17.49		36748.2		1.825	0.079905				1.825	-0.12889
1.82667	0.349734				1.82667	0.085018				1.82667	-0.09344	17.4917		36857.9		1.82667	0.085054				1.82667	-0.11654
1.82833	0.361072				1.82833	0.082017				1.82833	-0.09276	17.4933		36921.7		1.82833	0.086506				1.82833	-0.1006
1.83	0.370611				1.83	0.079022				1.83	-0.08548	17.495		36902.2		1.83	0.092757				1.83	-0.08475
1.83167	0.37815				1.83167	0.074525				1.83167	-0.0753	17.4967		36885.1		1.83167	0.092507				1.83167	-0.07151
1.83333	0.38699				1.83333	0.06793				1.83333	-0.06271	17.4983		36783.4		1.83333	0.090057				1.83333	-0.06217
1.835	0.391829				1.835	0.058427				1.835	-0.04813	17.5		36590.1		1.835	0.088709				1.835	-0.05652
1.83667	0.391668				1.83667	0.04653				1.83667	-0.03235	17.5017		36420.7		1.83667	0.085259				1.83667	-0.05258
1.83833	0.386908				1.83833	0.036837				1.83833	-0.01947	17.5033		36315.1		1.83833	0.078906				1.83833	-0.04913
1.84	0.382648				1.84	0.029234				1.84	-0.00918	17.505		36216.2		1.84	0.071657				1.84	-0.04799
1.84167	0.376786				1.84167	0.021441				1.84167	-0.0033	17.5067		36125.5		1.84167	0.065308				1.84167	-0.04894
1.84333	0.372825				1.84333	0.014243				1.84333	0.002581	17.5083		36068.5		1.84333	0.05696				1.84333	-0.0505
1.845	0.366166				1.845	0.011043				1.845	0.007063	17.51		36019		1.845	0.050008				1.845	-0.05935
1.84667	0.359905				1.84667	0.009948				1.84667	0.010247	17.5117		36036.8		1.84667	0.037361				1.84667	-0.06821
1.84833	0.352944				1.84833	0.012851				1.84833	0.013529	17.5133		36085		1.84833	0.025011				1.84833	-0.07246
1.85	0.346683				1.85	0.01815				1.85	0.01121	17.515		36066.6		1.85	0.013661				1.85	-0.07802
1.85167	0.337923				1.85167	0.024151				1.85167	0.003894	17.5167		36029.9		1.85167	0.000709				1.85167	-0.08038
1.85333	0.326562				1.85333	0.036957				1.85333	0.001576	17.5183		35979.4		1.85333	-0.00794				1.85333	-0.08853
1.855	0.316101				1.855	0.053662				1.855	-0.00074	17.52		35893.3		1.855	-0.01319				1.855	-0.09779
1.85667	0.306741				1.85667	0.066659				1.85667	-0.00616	17.5217		35812.2		1.85667	-0.01704				1.85667	-0.10994
1.85833	0.298281				1.85833	0.07916				1.85833	-0.00898	17.5233		35763.5		1.85833	-0.01839				1.85833	-0.1171
1.86	0.293519				1.86	0.087465				1.86	-0.01169	17.525		35708.6		1.86	-0.01574				1.86	-0.12165
1.86167	0.290159				1.86167	0.098371				1.86167	-0.01721	17.5267		35710		1.86167	-0.01039				1.86167	-0.12941
1.86333	0.286798				1.86333	0.103273				1.86333	-0.02643	17.5283		35794.5		1.86333	-0.00254				1.86333	-0.13756
1.865	0.285236				1.865	0.104071				1.865	-0.03765	17.53		35859.9		1.865	0.009212				1.865	-0.14132
1.86667	0.282777				1.86667	0.107073				1.86667	-0.05006	17.5317		35922.8		1.86667	0.021063				1.86667	-0.14257
1.86833	0.283615				1.86833	0.107581				1.86833	-0.05778	17.5333		36017.4		1.86833	0.035516				1.86833	-0.14273
1.87	0.292655				1.87	0.104983				1.87	-0.0652	17.535		36060.7		1.87	0.048663				1.87	-0.13899
1.87167	0.305294				1.87167	0.098686				1.87167	-0.07222	17.5367		36040.8		1.87167	0.059717				1.87167	-0.12774
1.87333	0.320634				1.87333	0.094486				1.87333	-0.07464	17.5383		36003.9		1.87333	0.070065				1.87333	-0.1141
1.875	0.337774				1.875	0.092689				1.875	-0.07705	17.54		35995.3		1.875	0.079616				1.875	-0.10195
1.87667	0.352412				1.87667	0.091793				1.87667	-0.07867	17.5417		36018.6		1.87667	0.085065				1.87667	-0.08981
1.87833	0.364652				1.87833	0.091294				1.87833	-0.07449	17.5433		36063.4		1.87833	0.089218				1.87833	-0.07556
1.88	0.37669				1.88	0.092198				1.88	-0.065	17.545		36088.4		1.88	0.093268				1.88	-0.06092
1.88167	0.387731				1.88167	0.088799				1.88167	-0.05532	17.5467		36147.8		1.88167	0.095719				1.88167	-0.04807
1.88333	0.39357				1.88333	0.082501				1.88333	-0.04234	17.5483		36215.9		1.88333	0.095466				1.88333	-0.03783
1.885	0.400609				1.885	0.077104				1.885	-0.02686	17.55		36278.1		1.885	0.095419				1.885	-0.03528
1.88667	0.404248				1.88667	0.065702				1.88667	-0.01528	17.5517		36329.5		1.88667	0.09047				1.88667	-0.03344
1.88833	0.400789				1.88833	0.057009				1.88833	-0.00489	17.5533		36386.3		1.88833	0.086219				1.88833	-0.0323
1.89	0.394127				1.89	0.05081				1.89	0.00529	17.555		36417		1.89	0.084268				1.89	-0.03465
1.89167	0.386367				1.89167	0.043513				1.89167	0.012772	17.5567		36447.4		1.89167	0.078122				1.89167	-0.04281
1.89333	0.377205				1.89333	0.036513				1.89333	0.016955	17.5583		36531.7		1.89333	0.069072				1.89333	-0.05256
1.895	0.369546				1.895	0.030116				1.895	0.020337	17.56		36623.9		1.895	0.060819				1.895	-0.06012
1.89667	0.363285				1.89667	0.030517				1.89667	0.02552	17.5617		36698.4		1.89667	0.052372				1.89667	-0.05957
1.89833	0.355723				1.89833	0.034625				1.89833	0.026203	17.5633		36773.4		1.89833	0.042422				1.89833	-0.06463
1.9	0.346363				1.9	0.040024				1.9	0.022184	17.565		36835.7		1.9	0.033273				1.9	-0.06908
1.90167	0.337003				1.90167	0.048626				1.90167	0.015568	17.5667		36824		1.90167	0.023422				1.90167	-0.07394
1.90333	0.326542				1.90333	0.062927				1.90333	0.00935	17.5683		36794.8		1.90333	0.017573				1.90333	-0.0816
1.905	0.314181				1.905	0.076832				1.905	0.005331	17.57		36789.7		1.905	0.012421				1.905	-0.09345
1.90667	0.30532				1.90667	0.084435				1.90667	0.000815	17.5717		36791		1.90667	0.008972				1.90667	-0.10741
1.90833	0.29316				1.90833	0.091138				1.90833	-0.0034	17.5733		36816.9		1.90833	0.008722				1.90833	-0.11686
1.91	0.284599				1.91	0.097039				1.91	-0.00692	17.575		36863.1		1.91	0.015175				1.91	-0.12292
1.91167	0.280238				1.91167	0.101339				1.91167	-0.01454	17.5767		36934.4		1.91167	0.019423				1.91167	-0.12427
1.91333	0.273778				1.91333	0.102846				1.91333	-0.02346	17.5783		36988.8		1.91333	0.028276				1.91333	-0.12903
1.915	0.271218				1.915	0.102842				1.915	-0.03217	17.58		37069.3		1.915	0.040924				1.915	-0.13388
1.91667	0.272556				1.91667	0.101046				1.91667	-0.04229	17.5817		37147.7		1.91667	0.055277				1.91667	-0.13844
1.91833	0.274496				1.91833	0.098448				1.91833	-0.04951	17.5833		37219.9		1.91833	0.068727				1.91833	-0.13689
1.92	0.282634				1.92	0.093653				1.92	-0.05483	17.585		37280.7		1.92	0.077575				1.92	-0.13175
1.92167	0.294073				1.92167	0.088256				1.92167	-0.05744	17.5867		37315.9		1.92167	0.087225				1.92167	-0.12071
1.92333	0.308814				1.92333	0.08456				1.92333	-0.06066	17.5883		37339.8		1.92333	0.093476				1.92333	-0.10516
1.925	0.323153				1.925	0.083061				1.925	-0.06218	17.59		37362.7		1.925	0.098926				1.925	-0.08942
1.92667	0.337392				1.92667	0.081463				1.92667	-0.0623	17.5917		37379.4		1.92667	0.104479				1.92667	-0.07357
1.92833	0.345932				1.92833	0.079964				1.92833	-0.05541	17.5933		37398.1		1.92833	0.105629				1.92833	-0.05793
1.93	0.351972				1.93	0.076565				1.93	-0.04693	17.595		37396.1		1.93	0.101878				1.93	-0.05168
1.93167	0.356609				1.93167	0.069069				1.93167	-0.03405	17.5967		37427.9		1.93167	0.097127				1.93167	-0.04334
1.93333	0.361449				1.93333	0.06107				1.93333	-0.01777	17.5983		37481.7		1.93333	0.090981				1.93333	-0.03759
1.935	0.36459				1.935	0.053979				1.935	-0.00528	17.6		37526.5		1.935	0.08523				1.935	-0.03315
1.93667	0.361829				1.93667	0.043775				1.93667	0.003497	17.6017		37589.5		1.93667	0.080182				1.93667	-0.0336
1.93833	0.357368				1.93833	0.035677				1.93833	0.011981	17.6033		37677.9		1.93833	0.07893				1.93833	-0.03466
1.94	0.345406				1.94	0.030683				1.94	0.021364	17.605		37728.2		1.94	0.076582				1.94	-0.03781
1.94167	0.339546				1.94167	0.026987				1.94167	0.027046	17.6067		37770.2		1.94167	0.069932				1.94167	-0.04447
1.94333	0.331185				1.94333	0.023489				1.94333	0.029928	17.6083		37809.7		1.94333	0.05968				1.94333	-0.05373
1.945	0.322025				1.945	0.021891				1.945	0.02981	17.61		37841.8		1.945	0.049833				1.945	-0.06408
1.94667	0.314465				1.94667	0.02259				1.94667	0.030392	17.6117		37840.5		1.94667	0.041184				1.94667	-0.07034
1.94833	0.305303				1.94833	0.027095				1.94833	0.026675	17.6133		37832.2		1.94833	0.030333				1.94833	-0.07469
1.95	0.294743				1.95	0.036796				1.95	0.025258	17.615		37805.1		1.95	0.017782				1.95	-0.07785
1.95167	0.285383				1.95167	0.047397				1.95167	0.02064	17.6167		37794.8		1.95167	0.009533				1.95167	-0.0859
1.95333	0.273022				1.95333	0.062004				1.95333	0.015323	17.6183		37791.5		1.95333	0.005683				1.95333	-0.09256
1.955	0.261361				1.955	0.072605				1.955	0.012305	17.62		37805.6		1.955	-0.00297				1.955	-0.10261
1.95667	0.2498				1.95667	0.084206				1.95667	0.010688	17.6217		37809.4		1.95667	-0.00761				1.95667	-0.11457
1.95833	0.240739				1.95833	0.09451				1.95833	0.009071	17.6233		37799.9		1.95833	-0.00746				1.95833	-0.12503
1.96	0.229778				1.96	0.101411				1.96	0.006353	17.625		37819.4		1.96	-0.00452				1.96	-0.13398
1.96167	0.222817				1.96167	0.107816				1.96167	-0.00217	17.6267		37879.4		1.96167	0.003135				1.96167	-0.14254
1.96333	0.220158				1.96333	0.108217				1.96333	-0.01308	17.6283		37978		1.96333	0.014685				1.96333	-0.14499
1.965	0.221497				1.965	0.112516				1.965	-0.0222	17.63		38071.2		1.965	0.030537				1.965	-0.14835
1.96667	0.223436				1.96667	0.111719				1.96667	-0.03082	17.6317		38176		1.96667	0.047286				1.96667	-0.1485
1.96833	0.228276				1.96833	0.106123				1.96833	-0.04044	17.6333		38297.9		1.96833	0.060438				1.96833	-0.14506
1.97	0.241314				1.97	0.100726				1.97	-0.04455	17.635		38394.5		1.97	0.06889				1.97	-0.13481
1.97167	0.256255				1.97167	0.096526				1.97167	-0.04937	17.6367		38498		1.97167	0.073237				1.97167	-0.12477
1.97333	0.270994				1.97333	0.095431				1.97333	-0.05499	17.6383		38587		1.97333	0.07689				1.97333	-0.11002
1.975	0.280732				1.975	0.093635				1.975	-0.05521	17.64		38622.2		1.975	0.08274				1.975	-0.09298
1.97667	0.291872				1.97667	0.092533				1.97667	-0.05412	17.6417		38594.9		1.97667	0.086889				1.97667	-0.07694
1.97833	0.297711				1.97833	0.087738				1.97833	-0.04594	17.6433		38547.1		1.97833	0.088441				1.97833	-0.06329
1.98	0.30515				1.98	0.082737				1.98	-0.03776	17.645		38512.3		1.98	0.085189				1.98	-0.05335
1.98167	0.308689				1.98167	0.074646				1.98167	-0.02548	17.6467		38494		1.98167	0.077642				1.98167	-0.0443
1.98333	0.31113				1.98333	0.066548				1.98333	-0.01349	17.6483		38534.7		1.98333	0.070092				1.98333	-0.03686
1.985	0.311768				1.985	0.057946				1.985	-0.00291	17.65		38606.5		1.985	0.06354				1.985	-0.03101
1.98667	0.310908				1.98667	0.051549				1.98667	0.006371	17.6517		38670.5		1.98667	0.059293				1.98667	-0.02857
1.98833	0.305246				1.98833	0.044755				1.98833	0.010554	17.6533		38740.3		1.98833	0.056343				1.98833	-0.03222
1.99	0.297786				1.99	0.036756				1.99	0.012736	17.655		38847.9		1.99	0.052794				1.99	-0.03578
1.99167	0.290226				1.99167	0.029657				1.99167	0.014619	17.6567		38926.6		1.99167	0.045644				1.99167	-0.03973
1.99333	0.287265				1.99333	0.026762				1.99333	0.018302	17.6583		38967.4		1.99333	0.037193				1.99333	-0.04409
1.995	0.284504				1.995	0.025065				1.995	0.018785	17.66		38981.8		1.995	0.026945				1.995	-0.04735
1.99667	0.277043				1.99667	0.030265				1.99667	0.018766	17.6617		38963.8		1.99667	0.017594				1.99667	-0.0504
1.99833	0.268284				1.99833	0.039264				1.99833	0.015649	17.6633		38937		1.99833	0.006446				1.99833	-0.04976
2	0.261323				2	0.052169				2	0.009632	17.665		38917.4		2	-0.00691				2	-0.05221
2.00167	0.252462				2.00167	0.068775				2.00167	0.006714	17.6667		38853.4		2.00167	-0.01376				2.00167	-0.05687
2.00333	0.241702				2.00333	0.082077				2.00333	0.003795	17.6683		38805.9		2.00333	-0.0184				2.00333	-0.06282
2.005	0.231741				2.005	0.094875				2.005	0.003279	17.67		38781		2.005	-0.01876				2.005	-0.06898
2.00667	0.223479				2.00667	0.102883				2.00667	0.001761	17.6717		38760.2		2.00667	-0.019				2.00667	-0.07753
2.00833	0.218919				2.00833	0.108784				2.00833	-5.69e-05	17.6733		38773.2		2.00833	-0.01965				2.00833	-0.08479
2.01	0.211358				2.01	0.112382				2.01	-0.00417	17.675		38800.2		2.01	-0.0153				2.01	-0.08804
2.01167	0.210798				2.01167	0.117185				2.01167	-0.01339	17.6767		38867.4		2.01167	-0.00565				2.01167	-0.0923
2.01333	0.210837				2.01333	0.118287				2.01333	-0.02551	17.6783		38965.4		2.01333	0.010897				2.01333	-0.09076
2.015	0.217176				2.015	0.117391				2.015	-0.03513	17.68		39065.5		2.015	0.028847				2.015	-0.08971
2.01667	0.225315				2.01667	0.114191				2.01667	-0.04494	17.6817		39146		2.01667	0.047298				2.01667	-0.08817
2.01833	0.233754				2.01833	0.110296				2.01833	-0.05166	17.6833		39260.7		2.01833	0.055448				2.01833	-0.08182
2.02	0.246494				2.02	0.102496				2.02	-0.05528	17.685		39375.3		2.02	0.062298				2.02	-0.07068
2.02167	0.262433				2.02167	0.098502				2.02167	-0.0562	17.6867		39417.4		2.02167	0.07175				2.02167	-0.05393
2.02333	0.278273				2.02333	0.098903				2.02333	-0.05571	17.6883		39513.1		2.02333	0.0776				2.02333	-0.03809
2.025	0.293012				2.025	0.097007				2.025	-0.05463	17.69		39608.4		2.025	0.080349				2.025	-0.02024
2.02667	0.301552				2.02667	0.093906				2.02667	-0.05365	17.6917		39674.1		2.02667	0.0819				2.02667	-0.0021
2.02833	0.30839				2.02833	0.090011				2.02833	-0.04667	17.6933		39757.2		2.02833	0.082952				2.02833	0.011145
2.03	0.315429				2.03	0.083614				2.03	-0.03829	17.695		39905.4		2.03	0.076103				2.03	0.01739
2.03167	0.31717				2.03167	0.071015				2.03167	-0.0279	17.6967		39940.8		2.03167	0.066553				2.03167	0.019634
2.03333	0.317909				2.03333	0.059521				2.03333	-0.01342	17.6983		40011		2.03333	0.063401				2.03333	0.021979
2.035	0.317048				2.035	0.047524				2.035	-0.00094	17.7		40182.1		2.035	0.059253				2.035	0.024524
2.03667	0.312088				2.03667	0.04012				2.03667	0.007445	17.7017		40284.7		2.03667	0.052004				2.03667	0.022667
2.03833	0.304926				2.03833	0.030626				2.03833	0.012628	17.7033		40340.1		2.03833	0.044552				2.03833	0.019713
2.04	0.298767				2.04	0.025526				2.04	0.01321	17.705		40418.2		2.04	0.037005				2.04	0.016857
2.04167	0.292206				2.04167	0.02173				2.04167	0.014692	17.7067		40455.6		2.04167	0.031053				2.04167	0.011901
2.04333	0.288345				2.04333	0.020735				2.04333	0.015274	17.7083		40437.9		2.04333	0.018406				2.04333	0.005246
2.045	0.282885				2.045	0.023836				2.045	0.013857	17.71		40429.8		2.045	0.004553				2.045	0.000591
2.04667	0.275123				2.04667	0.032736				2.04667	0.01644	17.7117		40374		2.04667	-0.01189				2.04667	-0.00787
2.04833	0.264363				2.04833	0.043338				2.04833	0.012423	17.7133		40291.7		2.04833	-0.02334				2.04833	-0.01482
2.05	0.253402				2.05	0.056441				2.05	0.008605	17.715		40214		2.05	-0.03329				2.05	-0.02118
2.05167	0.241642				2.05167	0.072543				2.05167	0.006087	17.7167		40115.1		2.05167	-0.03644				2.05167	-0.02873
2.05333	0.230081				2.05333	0.085449				2.05333	-0.00053	17.7183		40031.8		2.05333	-0.03779				2.05333	-0.03859
2.055	0.221821				2.055	0.097149				2.055	-0.00325	17.72		39996.8		2.055	-0.04014				2.055	-0.04844
2.05667	0.21296				2.05667	0.10125				2.05667	-0.00847	17.7217		39933.1		2.05667	-0.04079				2.05667	-0.055
2.05833	0.204399				2.05833	0.106556				2.05833	-0.01428	17.7233		39872.7		2.05833	-0.03694				2.05833	-0.06405
2.06	0.202239				2.06	0.112855				2.06	-0.0218	17.725		39842.1		2.06	-0.03059				2.06	-0.07041
2.06167	0.202677				2.06167	0.117963				2.06167	-0.03152	17.7267		39770.7		2.06167	-0.02144				2.06167	-0.07486
2.06333	0.203917				2.06333	0.119065				2.06333	-0.04144	17.7283		39724.6		2.06333	-0.00779				2.06333	-0.07242
2.065	0.211755				2.065	0.121862				2.065	-0.04785	17.73		39725.5		2.065	0.008061				2.065	-0.06868
2.06667	0.221095				2.06667	0.118967				2.06667	-0.05447	17.7317		39712		2.06667	0.015911				2.06667	-0.06193
2.06833	0.235035				2.06833	0.113867				2.06833	-0.06229	17.7333		39629.7		2.06833	0.022959				2.06833	-0.05069
2.07	0.247775				2.07	0.109171				2.07	-0.06371	17.735		39603.7		2.07	0.030911				2.07	-0.03794
2.07167	0.262914				2.07167	0.110175				2.07167	-0.06582	17.7367		39590.3		2.07167	0.034061				2.07167	-0.0244
2.07333	0.277953				2.07333	0.110377				2.07333	-0.06534	17.7383		39576.6		2.07333	0.037611				2.07333	-0.00775
2.075	0.288692				2.075	0.110183				2.075	-0.06226	17.74		39640.7		2.075	0.037762				2.075	0.008892
2.07667	0.294731				2.07667	0.106479				2.07667	-0.05318	17.7417		39723.6		2.07667	0.039512				2.07667	0.022836
2.07833	0.300971				2.07833	0.099883				2.07833	-0.03859	17.7433		39796.2		2.07833	0.038362				2.07833	0.036581
2.08	0.30621				2.08	0.091587				2.08	-0.02741	17.745		39938.1		2.08	0.029613				2.08	0.046925
2.08167	0.31035				2.08167	0.084091				2.08167	-0.01173	17.7467		40142.5		2.08167	0.020464				2.08167	0.05237
2.08333	0.311089				2.08333	0.075993				2.08333	0.002254	17.7483		40300.3		2.08333	0.010213				2.08333	0.056815
2.085	0.309228				2.085	0.069092				2.085	0.013737	17.75		40489.6		2.085	0.001663				2.085	0.059359
2.08667	0.303066				2.08667	0.064999				2.08667	0.024418	17.7517		40658.8		2.08667	-0.00818				2.08667	0.056904
2.08833	0.292506				2.08833	0.056695				2.08833	0.031101	17.7533		40779		2.08833	-0.01633				2.08833	0.050548
2.09	0.281845				2.09	0.054601				2.09	0.037484	17.755		40936.1		2.09	-0.02329				2.09	0.041793
2.09167	0.274985				2.09167	0.0534				2.09167	0.044766	17.7567		41087.4		2.09167	-0.02983				2.09167	0.037038
2.09333	0.265425				2.09333	0.052305				2.09333	0.048548	17.7583		41189.2		2.09333	-0.04098				2.09333	0.030982
2.095	0.259064				2.095	0.053011				2.095	0.05133	17.76		41202.6		2.095	-0.05113				2.095	0.027627
2.09667	0.252903				2.09667	0.064009				2.09667	0.049314	17.7617		41217.5		2.09667	-0.05898				2.09667	0.020871
2.09833	0.242642				2.09833	0.073214				2.09833	0.042094	17.7633		41160.6		2.09833	-0.06853				2.09833	0.015615
2.1	0.233581				2.1	0.085013				2.1	0.036178	17.765		41089.4		2.1	-0.07158				2.1	0.00926
2.10167	0.220122				2.10167	0.100917				2.10167	0.03506	17.7667		41061.4		2.10167	-0.07573				2.10167	-0.0018
2.10333	0.21066				2.10333	0.112823				2.10333	0.028143	17.7683		41058.4		2.10333	-0.07888				2.10333	-0.01155
2.105	0.200999				2.105	0.12212				2.105	0.025326	17.77		41133.7		2.105	-0.07533				2.105	-0.01811
2.10667	0.191438				2.10667	0.127823				2.10667	0.023407	17.7717		41220.7		2.10667	-0.06968				2.10667	-0.03176
2.10833	0.186777				2.10833	0.133228				2.10833	0.01659	17.7733		41350.9		2.10833	-0.06253				2.10833	-0.04342
2.11	0.188918				2.11	0.138832				2.11	0.006373	17.775		41495.4		2.11	-0.05318				2.11	-0.05057
2.11167	0.188357				2.11167	0.141232				2.11167	-0.00375	17.7767		41654.8		2.11167	-0.04103				2.11167	-0.05443
2.11333	0.188697				2.11333	0.138436				2.11333	-0.01616	17.7783		41714.8		2.11333	-0.02278				2.11333	-0.05718
2.115	0.192236				2.115	0.134435				2.115	-0.02468	17.78		41765		2.115	-0.00513				2.115	-0.05444
2.11667	0.200376				2.11667	0.125741				2.11667	-0.0322	17.7817		41732.6		2.11667	0.011623				2.11667	-0.04729
2.11833	0.215515				2.11833	0.116544				2.11833	-0.03891	17.7833		41572.9		2.11833	0.022173				2.11833	-0.04015
2.12	0.232753				2.12	0.110643				2.12	-0.04203	17.785		41389.8		2.12	0.030023				2.12	-0.02681
2.12167	0.251093				2.12167	0.112646				2.12167	-0.04595	17.7867		41213.8		2.12167	0.037372				2.12167	-0.00826
2.12333	0.268033				2.12333	0.112246				2.12333	-0.04697	17.7883		41056		2.12333	0.039824				2.12333	0.007783
2.125	0.278671				2.125	0.108351				2.125	-0.04579	17.79		40932.4		2.125	0.039372				2.125	0.020228
2.12667	0.289111				2.12667	0.104457				2.12667	-0.0381	17.7917		40964.7		2.12667	0.039325				2.12667	0.026573
2.12833	0.29375				2.12833	0.098853				2.12833	-0.02782	17.7933		41082		2.12833	0.035272				2.12833	0.029317
2.13	0.295289				2.13	0.086856				2.13	-0.01524	17.795		41191.1		2.13	0.029824				2.13	0.035962
2.13167	0.295429				2.13167	0.080162				2.13167	-0.00016	17.7967		41318.4		2.13167	0.029475				2.13167	0.038706
2.13333	0.291869				2.13333	0.072765				2.13333	0.013926	17.7983		41436.3		2.13333	0.025926				2.13333	0.034851
2.135	0.289308				2.135	0.066864				2.135	0.022109	17.8		41500.4		2.135	0.022175				2.135	0.031195
2.13667	0.281046				2.13667	0.059872				2.13667	0.030091	17.8017		41524.3		2.13667	0.019026				2.13667	0.02604
2.13833	0.274387				2.13833	0.055772				2.13833	0.034873	17.8033		41458.2		2.13833	0.013578				2.13833	0.016784
2.14	0.268524				2.14	0.049771				2.14	0.037856	17.805		41359.1		2.14	0.004528				2.14	0.013529
2.14167	0.263665				2.14167	0.048272				2.14167	0.037538	17.8067		41234.5		2.14167	-0.00162				2.14167	0.013173
2.14333	0.256603				2.14333	0.048681				2.14333	0.037622	17.8083		41078.7		2.14333	-0.00777				2.14333	0.010518
2.145	0.253644				2.145	0.055979				2.145	0.034405	17.81		40918.8		2.145	-0.01422				2.145	0.003962
2.14667	0.247683				2.14667	0.06568				2.14667	0.030886	17.8117		40807.2		2.14667	-0.01907				2.14667	0.002207
2.14833	0.236522				2.14833	0.078684				2.14833	0.027168	17.8133		40712.7		2.14833	-0.02462				2.14833	-0.00105
2.15	0.228161				2.15	0.093985				2.15	0.02145	17.815		40678.8		2.15	-0.02697				2.15	-0.012
2.15167	0.216802				2.15167	0.106089				2.15167	0.016333	17.8167		40745.9		2.15167	-0.02852				2.15167	-0.01926
2.15333	0.207939				2.15333	0.115195				2.15333	0.011916	17.8183		40892.7		2.15333	-0.02587				2.15333	-0.02692
2.155	0.201079				2.155	0.122798				2.155	0.009599	17.82		41003		2.155	-0.02332				2.155	-0.03597
2.15667	0.194019				2.15667	0.1268				2.15667	0.004781	17.8217		41115.7		2.15667	-0.01577				2.15667	-0.04053
2.15833	0.187157				2.15833	0.131				2.15833	-0.00184	17.8233		41203		2.15833	-0.00332				2.15833	-0.04688
2.16	0.184297				2.16	0.133705				2.16	-0.01025	17.825		41292.6		2.16	0.010733				2.16	-0.04744
2.16167	0.186537				2.16167	0.134602				2.16167	-0.01967	17.8267		41386.8		2.16167	0.027383				2.16167	-0.04139
2.16333	0.193576				2.16333	0.134804				2.16333	-0.02849	17.8283		41562.4		2.16333	0.042934				2.16333	-0.03955
2.165	0.202916				2.165	0.129407				2.165	-0.03661	17.83		41704.6		2.165	0.054682				2.165	-0.0325
2.16667	0.213254				2.16667	0.124315				2.16667	-0.04392	17.8317		41866.2		2.16667	0.066532				2.16667	-0.01516
2.16833	0.224993				2.16833	0.118612				2.16833	-0.04574	17.8333		41983.9		2.16833	0.077983				2.16833	0.001386
2.17	0.238933				2.17	0.115518				2.17	-0.04746	17.835		42070		2.17	0.086732				2.17	0.018631
2.17167	0.252173				2.17167	0.110418				2.17167	-0.04878	17.8367		42165.6		2.17167	0.089683				2.17167	0.038975
2.17333	0.265212				2.17333	0.110422				2.17333	-0.0453	17.8383		42243.3		2.17333	0.092536				2.17333	0.05322
2.175	0.275351				2.175	0.105422				2.175	-0.03641	17.84		42252.3		2.175	0.091386				2.175	0.063864
2.17667	0.280891				2.17667	0.101725				2.17667	-0.02483	17.8417		42256.8		2.17667	0.088035				2.17667	0.070608
2.17833	0.279129				2.17833	0.092628				2.17833	-0.01445	17.8433		42211.1		2.17833	0.082285				2.17833	0.077953
2.18	0.278869				2.18	0.084735				2.18	-6.55e-05	17.845		42174.6		2.18	0.073235				2.18	0.080097
2.18167	0.278908				2.18167	0.074737				2.18167	0.008417	17.8467		42114.6		2.18167	0.066287				2.18167	0.079942
2.18333	0.270747				2.18333	0.067936				2.18333	0.02	17.8483		42140.2		2.18333	0.061136				2.18333	0.079987
2.185	0.260788				2.185	0.063141				2.185	0.030783	17.85		42174.8		2.185	0.055886				2.185	0.076731
2.18667	0.248126				2.18667	0.061039				2.18667	0.035665	17.8517		42291		2.18667	0.049437				2.18667	0.069076
2.18833	0.243965				2.18833	0.054642				2.18833	0.038447	17.8533		42424.7		2.18833	0.043489				2.18833	0.06032
2.19	0.241105				2.19	0.05045				2.19	0.04073	17.855		42552.8		2.19	0.037537				2.19	0.052864
2.19167	0.236644				2.19167	0.05195				2.19167	0.039011	17.8567		42630.3		2.19167	0.02859				2.19167	0.04861
2.19333	0.228583				2.19333	0.056951				2.19333	0.037795	17.8583		42665.1		2.19333	0.019837				2.19333	0.043454
2.195	0.219324				2.195	0.063852				2.195	0.031876	17.86		42594.5		2.195	0.011489				2.195	0.033698
2.19667	0.210263				2.19667	0.074354				2.19667	0.02476	17.8617		42439		2.19667	0.004542				2.19667	0.027543
2.19833	0.199001				2.19833	0.087961				2.19833	0.020042	17.8633		42342.2		2.19833	0.000489				2.19833	0.019487
2.2	0.18804				2.2	0.102362				2.2	0.013725	17.865		42231.2		2.2	-0.00466				2.2	0.004832
2.20167	0.178081				2.20167	0.113864				2.20167	0.007207	17.8667		42151.8		2.20167	-0.01101				2.20167	-0.00712
2.20333	0.173319				2.20333	0.123565				2.20333	0.00189	17.8683		42221.5		2.20333	-0.01156				2.20333	-0.01898
2.205	0.164258				2.205	0.130466				2.205	-0.00273	17.87		42309.4		2.205	-0.00451				2.205	-0.02773
2.20667	0.157698				2.20667	0.135467				2.20667	-0.01115	17.8717		42455.1		2.20667	0.004144				2.20667	-0.03209
2.20833	0.150638				2.20833	0.138874				2.20833	-0.02186	17.8733		42675.5		2.20833	0.016392				2.20833	-0.03605
2.21	0.148876				2.21	0.138374				2.21	-0.03328	17.875		42931.8		2.21	0.032843				2.21	-0.0367
2.21167	0.152816				2.21167	0.138081				2.21167	-0.0409	17.8767		43110.7		2.21167	0.053594				2.21167	-0.03336
2.21333	0.159355				2.21333	0.135682				2.21333	-0.04712	17.8783		43286.8		2.21333	0.071445				2.21333	-0.03111
2.215	0.170794				2.215	0.131284				2.215	-0.05013	17.88		43425.7		2.215	0.083094				2.215	-0.02397
2.21667	0.185734				2.21667	0.124887				2.21667	-0.05335	17.8817		43427		2.21667	0.094746				2.21667	-0.01002
2.21833	0.204873				2.21833	0.119886				2.21833	-0.05677	17.8833		43343.3		2.21833	0.105094				2.21833	0.005722
2.22	0.222914				2.22	0.11519				2.22	-0.05889	17.885		43214.8		2.22	0.114546				2.22	0.022766
2.22167	0.230252				2.22167	0.113996				2.22167	-0.0567	17.8867		43116		2.22167	0.119595				2.22167	0.040011
2.22333	0.238191				2.22333	0.114199				2.22333	-0.04992	17.8883		43017.2		2.22333	0.118846				2.22333	0.053355
2.225	0.246232				2.225	0.108496				2.225	-0.03974	17.89		42942.4		2.225	0.114095				2.225	0.064199
2.22667	0.252269				2.22667	0.100298				2.22667	-0.02756	17.8917		42920.2		2.22667	0.107346				2.22667	0.073744
2.22833	0.25491				2.22833	0.091399				2.22833	-0.01267	17.8933		42965.8		2.22833	0.098597				2.22833	0.080688
2.23	0.254549				2.23	0.081805				2.23	0.003409	17.895		43015		2.23	0.094449				2.23	0.083133
2.23167	0.254488				2.23167	0.071708				2.23167	0.01639	17.8967		43046.1		2.23167	0.087997				2.23167	0.083478
2.23333	0.253427				2.23333	0.066608				2.23333	0.030274	17.8983		43163.7		2.23333	0.087248				2.23333	0.083023
2.235	0.248368				2.235	0.061615				2.235	0.038556	17.9		43259		2.235	0.086098				2.235	0.079467
2.23667	0.240007				2.23667	0.056614				2.23667	0.044438	17.9017		43338.5		2.23667	0.07775				2.23667	0.076611
2.23833	0.235346				2.23833	0.053818				2.23833	0.046321	17.9033		43488.1		2.23833	0.068998				2.23833	0.068056
2.24	0.228484				2.24	0.049016				2.24	0.047202	17.905		43720		2.24	0.060849				2.24	0.0628
2.24167	0.225224				2.24167	0.052422				2.24167	0.047685	17.9067		43884.6		2.24167	0.050898				2.24167	0.056545
2.24333	0.220162				2.24333	0.062024				2.24333	0.048069	17.9083		44082.1		2.24333	0.038949				2.24333	0.05359
2.245	0.216402				2.245	0.067827				2.245	0.040951	17.91		0		2.245	0.025803				2.245	0.045734
2.24667	0.207742				2.24667	0.082327				2.24667	0.032534	17.9117				2.24667	0.01895				2.24667	0.042278
2.24833	0.197481				2.24833	0.098131				2.24833	0.025415					2.24833	0.0169				2.24833	0.036323
2.25	0.188121				2.25	0.113234				2.25	0.018097					2.25	0.012153				2.25	0.028268
2.25167	0.175159				2.25167	0.125933				2.25167	0.01228					2.25167	0.008902				2.25167	0.019112
2.25333	0.168799				2.25333	0.134139				2.25333	0.011063					2.25333	0.005952				2.25333	0.012656
2.255	0.164438				2.255	0.139338				2.255	0.008046					2.255	0.011005				2.255	0.005701
2.25667	0.160178				2.25667	0.141647				2.25667	-0.00027					2.25667	0.020853				2.25667	0.002246
2.25833	0.158817				2.25833	0.143749				2.25833	-0.00909					2.25833	0.035305				2.25833	-0.00011
2.26	0.161957				2.26	0.142746				2.26	-0.02071					2.26	0.051856				2.26	0.000335
2.26167	0.168697				2.26167	0.140652				2.26167	-0.02823					2.26167	0.068406				2.26167	0.001679
2.26333	0.178036				2.26333	0.136551				2.26333	-0.03564					2.26333	0.078255				2.26333	0.009924
2.265	0.189275				2.265	0.132054				2.265	-0.04476					2.265	0.089407				2.265	0.019769
2.26667	0.200413				2.26667	0.123559				2.26667	-0.05358					2.26667	0.095956				2.26667	0.035213
2.26833	0.213754				2.26833	0.120359				2.26833	-0.0596					2.26833	0.103305				2.26833	0.052158
2.27	0.226092				2.27	0.119867				2.27	-0.06161					2.27	0.111357				2.27	0.066702
2.27167	0.239131				2.27167	0.118063				2.27167	-0.05573					2.27167	0.113007				2.27167	0.084947
2.27333	0.247971				2.27333	0.116464				2.27333	-0.04755					2.27333	0.112258				2.27333	0.098191
2.275	0.251811				2.275	0.110472				2.275	-0.03717					2.275	0.109407				2.275	0.109636
2.27667	0.25465				2.27667	0.10187				2.27667	-0.02548					2.27667	0.10376				2.27667	0.11758
2.27833	0.25249				2.27833	0.098074				2.27833	-0.0117					2.27833	0.097407				2.27833	0.124925
2.28	0.253528				2.28	0.08578				2.28	0.001783					2.28	0.090459				2.28	0.129869
2.28167	0.250367				2.28167	0.076079				2.28167	0.012763					2.28167	0.08361				2.28167	0.133113
2.28333	0.247106				2.28333	0.066882				2.28333	0.019647					2.28333	0.078661				2.28333	0.132158
2.285	0.241547				2.285	0.059784				2.285	0.02363					2.285	0.075311				2.285	0.129703
2.28667	0.231386				2.28667	0.056888				2.28667	0.024011					2.28667	0.069961				2.28667	0.124048
2.28833	0.224724				2.28833	0.056587				2.28833	0.024094					2.28833	0.061411				2.28833	0.121692
2.29	0.219863				2.29	0.05769				2.29	0.020777					2.29	0.05256				2.29	0.116137
2.29167	0.213904				2.29167	0.060395				2.29167	0.01426					2.29167	0.041412				2.29167	0.114881
2.29333	0.203542				2.29333	0.068196				2.29333	0.010441					2.29333	0.03346				2.29333	0.110425
2.295	0.189883				2.295	0.081002				2.295	0.002524					2.295	0.025914				2.295	0.10587
2.29667	0.180421				2.29667	0.094205				2.29667	-0.00229					2.29667	0.021563				2.29667	0.094215
2.29833	0.171261				2.29833	0.108507				2.29833	-0.00681					2.29833	0.017515				2.29833	0.087059
2.3	0.1615				2.3	0.11791				2.3	-0.00673					2.3	0.013462				2.3	0.079104
2.30167	0.15464				2.30167	0.124506				2.30167	-0.00695					2.30167	0.011614				2.30167	0.070748
2.30333	0.150979				2.30333	0.129912				2.30333	-0.01266					2.30333	0.015065				2.30333	0.067393
2.305	0.145018				2.305	0.134715				2.305	-0.02078					2.305	0.022613				2.305	0.060837
2.30667	0.143857				2.30667	0.13552				2.30667	-0.027					2.30667	0.034266				2.30667	0.054481
2.30833	0.145098				2.30833	0.136615				2.30833	-0.03382					2.30833	0.049817				2.30833	0.053326
2.31	0.151637				2.31	0.13562				2.31	-0.04214					2.31	0.066966				2.31	0.053671
2.31167	0.161676				2.31167	0.130527				2.31167	-0.04925					2.31167	0.081815				2.31167	0.057115
2.31333	0.171115				2.31333	0.126923				2.31333	-0.05747					2.31333	0.090267				2.31333	0.06266
2.315	0.184953				2.315	0.123326				2.315	-0.06269					2.315	0.094718				2.315	0.072904
2.31667	0.197493				2.31667	0.120232				2.31667	-0.0633					2.31667	0.099367				2.31667	0.084549
2.31833	0.211332				2.31833	0.117734				2.31833	-0.06452					2.31833	0.101017				2.31833	0.095093
2.32	0.224072				2.32	0.115037				2.32	-0.06184					2.32	0.103568				2.32	0.108638
2.32167	0.233911				2.32167	0.111539				2.32167	-0.05446					2.32167	0.100019				2.32167	0.118482
2.32333	0.239451				2.32333	0.107942				2.32333	-0.04257					2.32333	0.093269				2.32333	0.129827
2.325	0.24279				2.325	0.103346				2.325	-0.02519					2.325	0.085421				2.325	0.136472
2.32667	0.246329				2.32667	0.096644				2.32667	-0.01001					2.32667	0.073971				2.32667	0.141716
2.32833	0.249269				2.32833	0.087645				2.32833	0.005074					2.32833	0.065921				2.32833	0.147461
2.33	0.244707				2.33	0.07825				2.33	0.016655					2.33	0.055471				2.33	0.151405
2.33167	0.239047				2.33167	0.07035				2.33167	0.025637					2.33167	0.044422				2.33167	0.150749
2.33333	0.233786				2.33333	0.068751				2.33333	0.029219					2.33333	0.036872				2.33333	0.146495
2.335	0.226026				2.335	0.06726				2.335	0.033803					2.335	0.02802				2.335	0.139639
2.33667	0.218966				2.33667	0.061657				2.33667	0.039084					2.33667	0.015972				2.33667	0.130584
2.33833	0.213305				2.33833	0.058266				2.33833	0.039168					2.33833	0.002623				2.33833	0.124728
2.34	0.205444				2.34	0.062061				2.34	0.034351					2.34	-0.00993				2.34	0.122772
2.34167	0.198184				2.34167	0.064164				2.34167	0.030332					2.34167	-0.02388				2.34167	0.116617
2.34333	0.186422				2.34333	0.071568				2.34333	0.023115					2.34333	-0.03623				2.34333	0.107962
2.345	0.174863				2.345	0.085069				2.345	0.016496					2.345	-0.04497				2.345	0.100206
2.34667	0.162102				2.34667	0.097478				2.34667	0.012979					2.34667	-0.04533				2.34667	0.09185
2.34833	0.14824				2.34833	0.107179				2.34833	0.010862					2.34833	-0.04598				2.34833	0.081595
2.35	0.13978				2.35	0.116079				2.35	0.006945					2.35	-0.04692				2.35	0.075739
2.35167	0.13622				2.35167	0.122782				2.35167	0.007628					2.35167	-0.04447				2.35167	0.072184
2.35333	0.130859				2.35333	0.127081				2.35333	0.00121					2.35333	-0.04052				2.35333	0.067728
2.355	0.126698				2.355	0.131289				2.355	-0.01001					2.355	-0.02958				2.355	0.063573
2.35667	0.126138				2.35667	0.13259				2.35667	-0.02013					2.35667	-0.01282				2.35667	0.060217
2.35833	0.129277				2.35833	0.132892				2.35833	-0.03444					2.35833	0.005826				2.35833	0.056862
2.36	0.134515				2.36	0.132491				2.36	-0.04676					2.36	0.022777				2.36	0.055307
2.36167	0.141455				2.36167	0.128795				2.36167	-0.05388					2.36167	0.035929				2.36167	0.061751
2.36333	0.153894				2.36333	0.1241				2.36333	-0.0625					2.36333	0.046578				2.36333	0.074696
2.365	0.165934				2.365	0.119999				2.365	-0.06581					2.365	0.055129				2.365	0.08984
2.36667	0.178172				2.36667	0.117005				2.36667	-0.06953					2.36667	0.059278				2.36667	0.104584
2.36833	0.192312				2.36833	0.110608				2.36833	-0.06895					2.36833	0.06073				2.36833	0.121929
2.37	0.200952				2.37	0.110505				2.37	-0.06547					2.37	0.06248				2.37	0.137574
2.37167	0.206791				2.37167	0.108914				2.37167	-0.05828					2.37167	0.061231				2.37167	0.149418
2.37333	0.212331				2.37333	0.105714				2.37333	-0.0483					2.37333	0.05468				2.37333	0.158663
2.375	0.21657				2.375	0.104513				2.375	-0.03692					2.375	0.043932				2.375	0.164708
2.37667	0.21791				2.37667	0.095316				2.37667	-0.02304					2.37667	0.033181				2.37667	0.169252
2.37833	0.215248				2.37833	0.085821				2.37833	-0.00895					2.37833	0.023731				2.37833	0.172396
2.38	0.214087				2.38	0.075625				2.38	0.000428					2.38	0.01198				2.38	0.174341
2.38167	0.209926				2.38167	0.069525				2.38167	0.005311					2.38167	0.004834				2.38167	0.173186
2.38333	0.202666				2.38333	0.066028				2.38333	0.010494					2.38333	-0.00242				2.38333	0.16813
2.385	0.193906				2.385	0.061927				2.385	0.011375					2.385	-0.01107				2.385	0.159975
2.38667	0.187245				2.38667	0.056934				2.38667	0.015558					2.38667	-0.02032				2.38667	0.154319
2.38833	0.178184				2.38833	0.053833				2.38833	0.01404					2.38833	-0.03397				2.38833	0.147263
2.39	0.172423				2.39	0.058041				2.39	0.013924					2.39	-0.04822				2.39	0.145109
2.39167	0.162963				2.39167	0.068741				2.39167	0.014206					2.39167	-0.06157				2.39167	0.145353
2.39333	0.152703				2.39333	0.078839				2.39333	0.010088					2.39333	-0.07232				2.39333	0.143898
2.395	0.144243				2.395	0.092248				2.395	0.00207					2.395	-0.08237				2.395	0.135942
2.39667	0.132481				2.39667	0.107846				2.39667	0.000853					2.39667	-0.08531				2.39667	0.124386
2.39833	0.12432				2.39833	0.117151				2.39833	-0.00256					2.39833	-0.08697				2.39833	0.116031
2.4	0.11586				2.4	0.122655				2.4	-0.00288					2.4	-0.08581				2.4	0.106476
2.40167	0.107598				2.40167	0.131258				2.40167	-0.0097					2.40167	-0.08276				2.40167	0.09972
2.40333	0.106937				2.40333	0.13526				2.40333	-0.01612					2.40333	-0.07651				2.40333	0.091164
2.405	0.105977				2.405	0.138758				2.405	-0.02433					2.405	-0.06396				2.405	0.084409
2.40667	0.108116				2.40667	0.13896				2.40667	-0.03165					2.40667	-0.04831				2.40667	0.083854
2.40833	0.112357				2.40833	0.138766				2.40833	-0.04047					2.40833	-0.02686				2.40833	0.086198
2.41	0.122095				2.41	0.138869				2.41	-0.04799					2.41	-0.00921				2.41	0.091542
2.41167	0.135436				2.41167	0.137172				2.41167	-0.0545					2.41167	0.003939				2.41167	0.098187
2.41333	0.147274				2.41333	0.134369				2.41333	-0.05822					2.41333	0.01389				2.41333	0.107432
2.415	0.160214				2.415	0.12997				2.415	-0.06154					2.415	0.018341				2.415	0.120677
2.41667	0.170152				2.41667	0.126679				2.41667	-0.06596					2.41667	0.02339				2.41667	0.134021
2.41833	0.179692				2.41833	0.124981				2.41833	-0.06547					2.41833	0.027142				2.41833	0.148465
2.42	0.188531				2.42	0.125481				2.42	-0.06379					2.42	0.029193				2.42	0.16411
2.42167	0.198571				2.42167	0.122685				2.42167	-0.05261					2.42167	0.031042				2.42167	0.178655
2.42333	0.20141				2.42333	0.115289				2.42333	-0.03973					2.42333	0.028191				2.42333	0.184899
2.425	0.205849				2.425	0.105489				2.425	-0.02595					2.425	0.023341				2.425	0.187043
2.42667	0.208089				2.42667	0.096491				2.42667	-0.01106					2.42667	0.021394				2.42667	0.189788
2.42833	0.203728				2.42833	0.085394				2.42833	0.005319					2.42833	0.020042				2.42833	0.190832
2.43	0.197068				2.43	0.074694				2.43	0.013702					2.43	0.016692				2.43	0.189677
2.43167	0.188807				2.43167	0.068495				2.43167	0.019385					2.43167	0.015843				2.43167	0.181321
2.43333	0.182546				2.43333	0.0638				2.43333	0.023167					2.43333	0.009494				2.43333	0.175366
2.435	0.175285				2.435	0.059302				2.435	0.026148					2.435	0.007345				2.435	0.16891
2.43667	0.166924				2.43667	0.058505				2.43667	0.028132					2.43667	9.59e-05				2.43667	0.165455
2.43833	0.158264				2.43833	0.062911				2.43833	0.028313					2.43833	-0.00795				2.43833	0.1647
2.44	0.148003				2.44	0.068111				2.44	0.024896					2.44	-0.0147				2.44	0.159744
2.44167	0.140243				2.44167	0.072815				2.44167	0.018079					2.44167	-0.02395				2.44167	0.154688
2.44333	0.126881				2.44333	0.086415				2.44333	0.014362					2.44333	-0.0309				2.44333	0.146733
2.445	0.115822				2.445	0.098816				2.445	0.010845					2.445	-0.03405				2.445	0.137778
2.44667	0.108161				2.44667	0.110219				2.44667	0.007227					2.44667	-0.0334				2.44667	0.129623
2.44833	0.0984				2.44833	0.122224				2.44833	0.00301					2.44833	-0.02865				2.44833	0.119167
2.45	0.091439				2.45	0.126027				2.45	0.00349					2.45	-0.0224				2.45	0.111811
2.45167	0.086078				2.45167	0.131326				2.45167	-0.00293					2.45167	-0.01155				2.45167	0.106956
2.45333	0.081318				2.45333	0.133131				2.45333	-0.00964					2.45333	0.001997				2.45333	0.1018
2.455	0.079057				2.455	0.135836				2.455	-0.01866					2.455	0.016148				2.455	0.097145
2.45667	0.080996				2.45667	0.135733				2.45667	-0.02948					2.45667	0.033198				2.45667	0.097789
2.45833	0.085736				2.45833	0.133036				2.45833	-0.0405					2.45833	0.049452				2.45833	0.103134
2.46	0.094175				2.46	0.128043				2.46	-0.04991					2.46	0.0649				2.46	0.109579
2.46167	0.107015				2.46167	0.123843				2.46167	-0.05783					2.46167	0.07685				2.46167	0.119523
2.46333	0.123953				2.46333	0.121948				2.46333	-0.06155					2.46333	0.081601				2.46333	0.132767
2.465	0.139993				2.465	0.119548				2.465	-0.06467					2.465	0.080852				2.465	0.149112
2.46667	0.155632				2.46667	0.117653				2.46667	-0.06648					2.46667	0.087				2.46667	0.166656
2.46833	0.166871				2.46833	0.114552				2.46833	-0.064					2.46833	0.088651				2.46833	0.181601
2.47	0.174711				2.47	0.110856				2.47	-0.05742					2.47	0.090702				2.47	0.193745
2.47167	0.179551				2.47167	0.101857				2.47167	-0.04804					2.47167	0.090353				2.47167	0.20299
2.47333	0.180691				2.47333	0.096063				2.47333	-0.03535					2.47333	0.083302				2.47333	0.209235
2.475	0.176129				2.475	0.08846				2.475	-0.01707					2.475	0.075256				2.475	0.212679
2.47667	0.172168				2.47667	0.075662				2.47667	-0.00489					2.47667	0.070005				2.47667	0.215424
2.47833	0.165907				2.47833	0.066168				2.47833	0.004792					2.47833	0.066555				2.47833	0.215869
2.48	0.154647				2.48	0.061769				2.48	0.011275					2.48	0.064704				2.48	0.213412
2.48167	0.149786				2.48167	0.056174				2.48167	0.018758					2.48167	0.058954				2.48167	0.209557
2.48333	0.145326				2.48333	0.055071				2.48333	0.02194					2.48333	0.049305				2.48333	0.205602
2.485	0.143065				2.485	0.054076				2.485	0.023723					2.485	0.038958				2.485	0.199447
2.48667	0.138004				2.48667	0.056079				2.48667	0.022705					2.48667	0.027505				2.48667	0.193091
2.48833	0.129744				2.48833	0.058578				2.48833	0.019687					2.48833	0.018455				2.48833	0.190936
2.49	0.121183				2.49	0.067684				2.49	0.014271					2.49	0.010809				2.49	0.18438
2.49167	0.110222				2.49167	0.076988				2.49167	0.005552					2.49167	0.003159				2.49167	0.176724
2.49333	0.099261				2.49333	0.090984				2.49333	-0.00037					2.49333	-0.00739				2.49333	0.16607
2.495	0.088501				2.495	0.106392				2.495	-0.00508					2.495	-0.01214				2.495	0.154914
2.49667	0.077741				2.49667	0.117695				2.49667	-0.0071					2.49667	-0.00979				2.49667	0.143458
2.49833	0.06868				2.49833	0.127999				2.49833	-0.01252					2.49833	0.000159				2.49833	0.134003
2.5	0.059619				2.5	0.132794				2.5	-0.01764					2.5	0.00641				2.5	0.125547
2.50167	0.055057				2.50167	0.138101				2.50167	-0.02515					2.50167	0.015461				2.50167	0.117292
2.50333	0.053597				2.50333	0.140905				2.50333	-0.03567					2.50333	0.025111				2.50333	0.113437
2.505	0.058637				2.505	0.143106				2.505	-0.04589					2.505	0.037061				2.505	0.110781
2.50667	0.066577				2.50667	0.14131				2.50667	-0.05561					2.50667	0.053512				2.50667	0.111225
2.50833	0.076816				2.50833	0.138911				2.50833	-0.07052					2.50833	0.069361				2.50833	0.11637
2.51	0.091055				2.51	0.136511				2.51	-0.08214					2.51	0.081212				2.51	0.125215
2.51167	0.103794				2.51167	0.129313				2.51167	-0.09166					2.51167	0.089862				2.51167	0.138959
2.51333	0.119633				2.51333	0.12342				2.51333	-0.09608					2.51333	0.095411				2.51333	0.151103
2.515	0.132472				2.515	0.121517				2.515	-0.09979					2.515	0.100464				2.515	0.165048
2.51667	0.140812				2.51667	0.120819				2.51667	-0.09901					2.51667	0.103812				2.51667	0.178593
2.51833	0.147552				2.51833	0.117321				2.51833	-0.09313					2.51833	0.102163				2.51833	0.193037
2.52	0.15609				2.52	0.112931				2.52	-0.08115					2.52	0.096313				2.52	0.202281
2.52167	0.16213				2.52167	0.10783				2.52167	-0.07186					2.52167	0.089365				2.52167	0.207626
2.52333	0.16387				2.52333	0.098832				2.52333	-0.05938					2.52333	0.082116				2.52333	0.215371
2.525	0.16361				2.525	0.090131				2.525	-0.0435					2.525	0.078865				2.525	0.217916
2.52667	0.161648				2.52667	0.079835				2.52667	-0.03332					2.52667	0.074717				2.52667	0.22146
2.52833	0.156787				2.52833	0.071737				2.52833	-0.02593					2.52833	0.070267				2.52833	0.219304
2.53	0.147627				2.53	0.06254				2.53	-0.02625					2.53	0.062816				2.53	0.216649
2.53167	0.140567				2.53167	0.055845				2.53167	-0.01977					2.53167	0.055868				2.53167	0.213093
2.53333	0.136305				2.53333	0.054644				2.53333	-0.01539					2.53333	0.049118				2.53333	0.204238
2.535	0.131245				2.535	0.05535				2.535	-0.0134					2.535	0.037966				2.535	0.201682
2.53667	0.120985				2.53667	0.058749				2.53667	-0.01552					2.53667	0.024419				2.53667	0.197427
2.53833	0.110623				2.53833	0.063552				2.53833	-0.01854					2.53833	0.012569				2.53833	0.193271
2.54	0.100763				2.54	0.073055				2.54	-0.02456					2.54	0.004519				2.54	0.186016
2.54167	0.093201				2.54167	0.084762				2.54167	-0.02817					2.54167	-0.00043				2.54167	0.17756
2.54333	0.085041				2.54333	0.09576				2.54333	-0.03039					2.54333	-0.00528				2.54333	0.168405
2.545	0.07658				2.545	0.109467				2.545	-0.03191					2.545	-0.00683				2.545	0.15855
2.54667	0.06952				2.54667	0.119564				2.54667	-0.03433					2.54667	-0.00888				2.54667	0.148994
2.54833	0.061859				2.54833	0.124268				2.54833	-0.03795					2.54833	-0.00633				2.54833	0.139139
2.55	0.056699				2.55	0.128171				2.55	-0.04566					2.55	-0.00148				2.55	0.131883
2.55167	0.052038				2.55167	0.132173				2.55167	-0.05418					2.55167	0.007172				2.55167	0.127027
2.55333	0.047177				2.55333	0.133878				2.55333	-0.0659					2.55333	0.024123				2.55333	0.124873
2.555	0.048317				2.555	0.132478				2.555	-0.07301					2.555	0.040471				2.555	0.124017
2.55667	0.052856				2.55667	0.130178				2.55667	-0.08163					2.55667	0.056324				2.55667	0.123261
2.55833	0.062996				2.55833	0.125086				2.55833	-0.09045					2.55833	0.066473				2.55833	0.127906
2.56	0.077334				2.56	0.118887				2.56	-0.09527					2.56	0.076722				2.56	0.13565
2.56167	0.091074				2.56167	0.113284				2.56167	-0.09968					2.56167	0.086975				2.56167	0.148795
2.56333	0.107613				2.56333	0.11209				2.56333	-0.0994					2.56333	0.092424				2.56333	0.16224
2.565	0.116752				2.565	0.111789				2.565	-0.09942					2.565	0.090573				2.565	0.175384
2.56667	0.123893				2.56667	0.110992				2.56667	-0.09544					2.56667	0.089225				2.56667	0.190629
2.56833	0.128631				2.56833	0.1059				2.56833	-0.08886					2.56833	0.090173				2.56833	0.199273
2.57	0.13617				2.57	0.099602				2.57	-0.07427					2.57	0.090126				2.57	0.206617
2.57167	0.13801				2.57167	0.094502				2.57167	-0.05969					2.57167	0.085177				2.57167	0.212062
2.57333	0.13585				2.57333	0.084603				2.57333	-0.04311					2.57333	0.077726				2.57333	0.216907
2.575	0.132688				2.575	0.07581				2.575	-0.02783					2.575	0.073078				2.575	0.217951
2.57667	0.125828				2.57667	0.069306				2.57667	-0.01524					2.57667	0.066828				2.57667	0.218995
2.57833	0.115467				2.57833	0.065114				2.57833	-0.00486					2.57833	0.060376				2.57833	0.215541
2.58	0.107806				2.58	0.059618				2.58	-0.00108					2.58	0.051727				2.58	0.209484
2.58167	0.101346				2.58167	0.055715				2.58167	0.001304					2.58167	0.042479				2.58167	0.20523
2.58333	0.095085				2.58333	0.053019				2.58333	0.005286					2.58333	0.035927				2.58333	0.201674
2.585	0.086425				2.585	0.05152				2.585	0.006568					2.585	0.02798				2.585	0.197219
2.58667	0.081963				2.58667	0.054926				2.58667	0.003952					2.58667	0.016428				2.58667	0.193863
2.58833	0.075303				2.58833	0.063323				2.58833	-0.00097					2.58833	0.00808				2.58833	0.190007
2.59	0.065342				2.59	0.076129				2.59	-0.00578					2.59	-0.00407				2.59	0.183352
2.59167	0.053882				2.59167	0.090835				2.59167	-0.0088					2.59167	-0.00872				2.59167	0.175696
2.59333	0.040321				2.59333	0.107532				2.59333	-0.01002					2.59333	-0.01287				2.59333	0.169041
2.595	0.031661				2.595	0.118835				2.595	-0.01204					2.595	-0.01782				2.595	0.160786
2.59667	0.026699				2.59667	0.125439				2.59667	-0.01525					2.59667	-0.01437				2.59667	0.15263
2.59833	0.022839				2.59833	0.128243				2.59833	-0.01867					2.59833	-0.00692				2.59833	0.146975
2.6	0.018379				2.6	0.131543				2.6	-0.02819					2.6	0.004431				2.6	0.141019
2.60167	0.018317				2.60167	0.134248				2.60167	-0.03751					2.60167	0.017682				2.60167	0.138463
2.60333	0.018858				2.60333	0.134351				2.60333	-0.04852					2.60333	0.032332				2.60333	0.138309
2.605	0.024195				2.605	0.13315				2.605	-0.05634					2.605	0.048185				2.605	0.139553
2.60667	0.034736				2.60667	0.132551				2.60667	-0.06716					2.60667	0.063034				2.60667	0.143197
2.60833	0.045874				2.60833	0.127657				2.60833	-0.07498					2.60833	0.072283				2.60833	0.152842
2.61	0.059514				2.61	0.122359				2.61	-0.08389					2.61	0.084337				2.61	0.161486
2.61167	0.078854				2.61167	0.117457				2.61167	-0.08821					2.61167	0.092483				2.61167	0.173331
2.61333	0.093692				2.61333	0.113463				2.61333	-0.08723					2.61333	0.098334				2.61333	0.190575
2.615	0.109032				2.615	0.111362				2.615	-0.08285					2.615	0.101785				2.615	0.20652
2.61667	0.118472				2.61667	0.109069				2.61667	-0.07776					2.61667	0.100936				2.61667	0.215165
2.61833	0.125511				2.61833	0.108272				2.61833	-0.06848					2.61833	0.101885				2.61833	0.222309
2.62	0.12635				2.62	0.102173				2.62	-0.0531					2.62	0.097935				2.62	0.226854
2.62167	0.12599				2.62167	0.095074				2.62167	-0.03642					2.62167	0.091289				2.62167	0.229898
2.62333	0.124829				2.62333	0.082779				2.62333	-0.02174					2.62333	0.091039				2.62333	0.232143
2.625	0.121468				2.625	0.073483				2.625	-0.00985					2.625	0.089989				2.625	0.232487
2.62667	0.115907				2.62667	0.063386				2.62667	-0.00337					2.62667	0.087538				2.62667	0.228331
2.62833	0.105846				2.62833	0.055982				2.62833	0.004112					2.62833	0.08479				2.62833	0.222276
2.63	0.094487				2.63	0.052186				2.63	0.009395					2.63	0.078941				2.63	0.216221
2.63167	0.091125				2.63167	0.048086				2.63167	0.010578					2.63167	0.069289				2.63167	0.207265
2.63333	0.087964				2.63333	0.043695				2.63333	0.01446					2.63333	0.057439				2.63333	0.20271
2.635	0.080804				2.635	0.044691				2.635	0.013243					2.635	0.048091				2.635	0.194754
2.63667	0.072243				2.63667	0.050799				2.63667	0.008625					2.63667	0.04014				2.63667	0.187599
2.63833	0.063383				2.63833	0.058997				2.63833	0.002507					2.63833	0.03249				2.63833	0.179244
2.64	0.052222				2.64	0.067004				2.64	-0.00261					2.64	0.026542				2.64	0.171187
2.64167	0.039361				2.64167	0.079803				2.64167	-0.00833					2.64167	0.023592				2.64167	0.160432
2.64333	0.0297				2.64333	0.093204				2.64333	-0.01124					2.64333	0.020142				2.64333	0.152777
2.645	0.020641				2.645	0.103408				2.645	-0.01676					2.645	0.019892				2.645	0.144421
2.64667	0.014879				2.64667	0.111111				2.64667	-0.01888					2.64667	0.025842				2.64667	0.136166
2.64833	0.009019				2.64833	0.115517				2.64833	-0.0225					2.64833	0.035194				2.64833	0.12861
2.65	0.008059				2.65	0.120015				2.65	-0.02922					2.65	0.047945				2.65	0.124955
2.65167	0.008298				2.65167	0.121522				2.65167	-0.03693					2.65167	0.059594				2.65167	0.121799
2.65333	0.014236				2.65333	0.123219				2.65333	-0.04835					2.65333	0.074245				2.65333	0.123644
2.655	0.021575				2.655	0.123224				2.655	-0.05877					2.655	0.087095				2.655	0.128288
2.65667	0.033516				2.65667	0.122922				2.65667	-0.06939					2.65667	0.096646				2.65667	0.136734
2.65833	0.047355				2.65833	0.118929				2.65833	-0.0758					2.65833	0.103397				2.65833	0.149978
2.66	0.062494				2.66	0.117628				2.66	-0.07902					2.66	0.109445				2.66	0.167222
2.66167	0.081033				2.66167	0.115031				2.66167	-0.08104					2.66167	0.114296				2.66167	0.184366
2.66333	0.092472				2.66333	0.111235				2.66333	-0.08186					2.66333	0.115248				2.66333	0.202512
2.665	0.101012				2.665	0.10924				2.665	-0.07767					2.665	0.117898				2.665	0.216756
2.66667	0.106651				2.66667	0.105643				2.66667	-0.07389					2.66667	0.115047				2.66667	0.226701
2.66833	0.109791				2.66833	0.099544				2.66833	-0.06361					2.66833	0.108397				2.66833	0.235645
2.67	0.11313				2.67	0.091545				2.67	-0.05053					2.67	0.105248				2.67	0.241889
2.67167	0.115569				2.67167	0.082744				2.67167	-0.03624					2.67167	0.100997				2.67167	0.246334
2.67333	0.112108				2.67333	0.078049				2.67333	-0.02046					2.67333	0.096048				2.67333	0.247078
2.675	0.108048				2.675	0.070355				2.675	-0.00978					2.675	0.092499				2.675	0.246023
2.67667	0.101386				2.67667	0.063553				2.67667	-0.0013					2.67667	0.08805				2.67667	0.242068
2.67833	0.092026				2.67833	0.05856				2.67833	0.005085					2.67833	0.082201				2.67833	0.234612
2.68	0.081966				2.68	0.055963				2.68	0.007668					2.68	0.07375				2.68	0.226457
2.68167	0.073506				2.68167	0.053663				2.68167	0.009351					2.68167	0.0619				2.68167	0.221401
2.68333	0.068744				2.68333	0.052461				2.68333	0.010734					2.68333	0.052251				2.68333	0.217246
2.685	0.062683				2.685	0.054266				2.685	0.007716					2.685	0.043102				2.685	0.212891
2.68667	0.055123				2.68667	0.061472				2.68667	0.004897					2.68667	0.033652				2.68667	0.205635
2.68833	0.047062				2.68833	0.070975				2.68833	-0.00192					2.68833	0.027001				2.68833	0.195379
2.69	0.036502				2.69	0.081675				2.69	-0.00594					2.69	0.022853				2.69	0.185224
2.69167	0.025242				2.69167	0.093879				2.69167	-0.01005					2.69167	0.020205				2.69167	0.171768
2.69333	0.014981				2.69333	0.101978				2.69333	-0.01277					2.69333	0.023755				2.69333	0.158813
2.695	0.00992				2.695	0.110183				2.695	-0.01679					2.695	0.026103				2.695	0.153657
2.69667	0.007659				2.69667	0.116581				2.69667	-0.01841					2.69667	0.034555				2.69667	0.145202
2.69833	0.002698				2.69833	0.120987				2.69833	-0.02362					2.69833	0.044804				2.69833	0.139646
2.7	0.001038				2.7	0.123287				2.7	-0.02984					2.7	0.058955				2.7	0.136191
2.70167	0.005777				2.70167	0.125092				2.70167	-0.03756					2.70167	0.074006				2.70167	0.136136
2.70333	0.011416				2.70333	0.12489				2.70333	-0.04438					2.70333	0.085758				2.70333	0.13688
2.705	0.022655				2.705	0.119599				2.705	-0.05279					2.705	0.097708				2.705	0.143124
2.70667	0.037295				2.70667	0.113897				2.70667	-0.06031					2.70667	0.107758				2.70667	0.153369
2.70833	0.052234				2.70833	0.108804				2.70833	-0.06463					2.70833	0.118007				2.70833	0.164814
2.71	0.070074				2.71	0.101705				2.71	-0.06795					2.71	0.122759				2.71	0.179259
2.71167	0.085313				2.71167	0.092905				2.71167	-0.06846					2.71167	0.126606				2.71167	0.197603
2.71333	0.097351				2.71333	0.090407				2.71333	-0.06968					2.71333	0.129657				2.71333	0.212647
2.715	0.105092				2.715	0.087611				2.715	-0.0679					2.715	0.132108				2.715	0.221291
2.71667	0.107632				2.71667	0.080809				2.71667	-0.06252					2.71667	0.127857				2.71667	0.228136
2.71833	0.11267				2.71833	0.073215				2.71833	-0.04994					2.71833	0.121909				2.71833	0.232881
2.72	0.11421				2.72	0.063316				2.72	-0.03775					2.72	0.11506				2.72	0.238825
2.72167	0.111949				2.72167	0.05392				2.72167	-0.02197					2.72167	0.110409				2.72167	0.23997
2.72333	0.107988				2.72333	0.045524				2.72333	-0.00859					2.72333	0.105261				2.72333	0.241714
2.725	0.103427				2.725	0.037426				2.725	0.001495					2.725	0.101712				2.725	0.241159
2.72667	0.097667				2.72667	0.029526				2.72667	0.005178					2.72667	0.093563				2.72667	0.237203
2.72833	0.087306				2.72833	0.024434				2.72833	0.007259					2.72833	0.087511				2.72833	0.227548
2.73	0.081745				2.73	0.021333				2.73	0.008342					2.73	0.078663				2.73	0.222492
2.73167	0.078484				2.73167	0.019933				2.73167	0.008425					2.73167	0.066413				2.73167	0.220037
2.73333	0.072025				2.73333	0.02234				2.73333	0.008408					2.73333	0.056764				2.73333	0.215281
2.735	0.066664				2.735	0.027937				2.735	0.005789					2.735	0.048313				2.735	0.210227
2.73667	0.057502				2.73667	0.035845				2.73667	-0.00233					2.73667	0.042063				2.73667	0.204371
2.73833	0.045142				2.73833	0.046942				2.73833	-0.00885					2.73833	0.039014				2.73833	0.195615
2.74	0.036081				2.74	0.05575				2.74	-0.01476					2.74	0.036464				2.74	0.186959
2.74167	0.024821				2.74167	0.065253				2.74167	-0.01728					2.74167	0.032816				2.74167	0.180204
2.74333	0.01596				2.74333	0.077151				2.74333	-0.0192					2.74333	0.034066				2.74333	0.171549
2.745	0.0105				2.745	0.085555				2.745	-0.02222					2.745	0.038215				2.745	0.161794
2.74667	0.006438				2.74667	0.087253				2.74667	-0.02593					2.74667	0.045065				2.74667	0.154538
2.74833	0.005379				2.74833	0.08976				2.74833	-0.03305					2.74833	0.054215				2.74833	0.149982
2.75	0.009118				2.75	0.088963				2.75	-0.04227					2.75	0.067367				2.75	0.146927
2.75167	0.015556				2.75167	0.084366				2.75167	-0.05289					2.75167	0.084817				2.75167	0.148871
2.75333	0.024997				2.75333	0.08257				2.75333	-0.0624					2.75333	0.101067				2.75333	0.154816
2.755	0.037836				2.755	0.073869				2.755	-0.07292					2.755	0.114016				2.755	0.166761
2.75667	0.054375				2.75667	0.064275				2.75667	-0.08034					2.75667	0.123468				2.75667	0.179005
2.75833	0.067413				2.75833	0.056077				2.75833	-0.08526					2.75833	0.126419				2.75833	0.19435
2.76	0.080252				2.76	0.05158				2.76	-0.08808					2.76	0.129771				2.76	0.209994
2.76167	0.093492				2.76167	0.048479				2.76167	-0.08779					2.76167	0.131619				2.76167	0.226339
2.76333	0.102131				2.76333	0.044683				2.76333	-0.08371					2.76333	0.13277				2.76333	0.237883
2.765	0.10637				2.765	0.037585				2.765	-0.07443					2.765	0.133219				2.765	0.245028
2.76667	0.11051				2.76667	0.026885				2.76667	-0.06314					2.76667	0.128769				2.76667	0.253972
2.76833	0.11135				2.76833	0.013591				2.76833	-0.04796					2.76833	0.122623				2.76833	0.261117
2.77	0.111288				2.77	-0.00071				2.77	-0.03318					2.77	0.117471				2.77	0.265761
2.77167	0.106929				2.77167	-0.0112				2.77167	-0.0183					2.77167	0.115822				2.77167	0.268905
2.77333	0.100168				2.77333	-0.0192				2.77333	-0.00671					2.77333	0.10977				2.77333	0.26915
2.775	0.094108				2.775	-0.02781				2.775	-0.00103					2.775	0.102624				2.775	0.265895
2.77667	0.087046				2.77667	-0.0376				2.77667	0.00095					2.77667	0.098472				2.77667	0.26014
2.77833	0.082486				2.77833	-0.0425				2.77833	0.003632					2.77833	0.091723				2.77833	0.256084
2.78	0.077326				2.78	-0.04649				2.78	0.006116					2.78	0.080975				2.78	0.252228
2.78167	0.072064				2.78167	-0.04969				2.78167	0.009797					2.78167	0.072723				2.78167	0.247873
2.78333	0.065603				2.78333	-0.04649				2.78333	0.00928					2.78333	0.062273				2.78333	0.242717
2.785	0.056243				2.785	-0.03929				2.785	0.005063					2.785	0.050927				2.785	0.235962
2.78667	0.045582				2.78667	-0.03258				2.78667	0.001544					2.78667	0.044475				2.78667	0.226206
2.78833	0.035722				2.78833	-0.01848				2.78833	-0.00017					2.78833	0.040525				2.78833	0.215751
2.79	0.024461				2.79	-0.00498				2.79	-0.00209					2.79	0.037575				2.79	0.204996
2.79167	0.0178				2.79167	0.007719				2.79167	-0.00091					2.79167	0.038928				2.79167	0.19834
2.79333	0.010839				2.79333	0.015727				2.79333	-0.00253					2.79333	0.041177				2.79333	0.188885
2.795	0.003178				2.795	0.019027				2.795	-0.00434					2.795	0.047428				2.795	0.181129
2.79667	0.002119				2.79667	0.02283				2.79667	-0.00936					2.79667	0.056177				2.79667	0.173974
2.79833	0.002858				2.79833	0.025634				2.79833	-0.01868					2.79833	0.066327				2.79833	0.174718
2.8	0.005597				2.8	0.028431				2.8	-0.0247					2.8	0.079677				2.8	0.174462
2.80167	0.012837				2.80167	0.030937				2.80167	-0.03541					2.80167	0.092527				2.80167	0.177507
2.80333	0.024175				2.80333	0.032742				2.80333	-0.04483					2.80333	0.103379				2.80333	0.183852
2.805	0.039715				2.805	0.027939				2.805	-0.05375					2.805	0.107631				2.805	0.193196
2.80667	0.056655				2.80667	0.021542				2.80667	-0.06107					2.80667	0.11688				2.80667	0.204741
2.80833	0.072893				2.80833	0.016648				2.80833	-0.06568					2.80833	0.124031				2.80833	0.217986
2.81	0.085933				2.81	0.015752				2.81	-0.0664					2.81	0.126181				2.81	0.23253
2.81167	0.093073				2.81167	0.014154				2.81167	-0.06602					2.81167	0.125432				2.81167	0.246674
2.81333	0.100612				2.81333	0.013952				2.81333	-0.06204					2.81333	0.125183				2.81333	0.258919
2.815	0.10795				2.815	0.011057				2.815	-0.05535					2.815	0.121233				2.815	0.271463
2.81667	0.111091				2.81667	0.007361				2.81667	-0.04487					2.81667	0.115582				2.81667	0.281209
2.81833	0.108929				2.81833	0.001765				2.81833	-0.03079					2.81833	0.111434				2.81833	0.288452
2.82	0.103369				2.82	-0.00643				2.82	-0.01711					2.82	0.103983				2.82	0.291497
2.82167	0.098207				2.82167	-0.01593				2.82167	-0.00572					2.82167	0.095234				2.82167	0.290841
2.82333	0.093747				2.82333	-0.02133				2.82333	0.003159					2.82333	0.089683				2.82333	0.287186
2.825	0.085887				2.825	-0.02883				2.825	0.004842					2.825	0.085332				2.825	0.276931
2.82667	0.080225				2.82667	-0.03432				2.82667	0.008523					2.82667	0.077885				2.82667	0.270076
2.82833	0.074365				2.82833	-0.03923				2.82833	0.012006					2.82833	0.066233				2.82833	0.26312
2.83	0.068205				2.83	-0.04142				2.83	0.009189					2.83	0.056787				2.83	0.264164
2.83167	0.061143				2.83167	-0.03392				2.83167	0.005972					2.83167	0.048034				2.83167	0.258909
2.83333	0.055184				2.83333	-0.02452				2.83333	-0.00115					2.83333	0.042685				2.83333	0.253453
2.835	0.044322				2.835	-0.01502				2.835	-0.00756					2.835	0.038136				2.835	0.247498
2.83667	0.032461				2.83667	-0.00311				2.83667	-0.01458					2.83667	0.030387				2.83667	0.238042
2.83833	0.021802				2.83833	0.010092				2.83833	-0.0212					2.83833	0.025839				2.83833	0.228987
2.84	0.010641				2.84	0.025591				2.84	-0.02182					2.84	0.021988				2.84	0.220831
2.84167	-0.00162				2.84167	0.040297				2.84167	-0.02283					2.84167	0.020438				2.84167	0.214376
2.84333	-0.00828				2.84333	0.047595				2.84333	-0.02285					2.84333	0.023588				2.84333	0.20652
2.845	-0.01054				2.845	0.053099				2.845	-0.02437					2.845	0.03154				2.845	0.197565
2.84667	-0.0153				2.84667	0.054301				2.84667	-0.02979					2.84667	0.044791				2.84667	0.19241
2.84833	-0.01776				2.84833	0.055404				2.84833	-0.0403					2.84833	0.057038				2.84833	0.190154
2.85	-0.01542				2.85	0.052806				2.85	-0.04742					2.85	0.071689				2.85	0.191598
2.85167	-0.00359				2.85167	0.04821				2.85167	-0.05544					2.85167	0.082838				2.85167	0.196843
2.85333	0.011455				2.85333	0.042812				2.85333	-0.06266					2.85333	0.094991				2.85333	0.205087
2.855	0.026494				2.855	0.038513				2.855	-0.06918					2.855	0.102943				2.855	0.216732
2.85667	0.042635				2.85667	0.033017				2.85667	-0.07479					2.85667	0.108091				2.85667	0.231376
2.85833	0.057972				2.85833	0.032922				2.85833	-0.07581					2.85833	0.106843				2.85833	0.248822
2.86	0.071212				2.86	0.032819				2.86	-0.07293					2.86	0.107593				2.86	0.265966
2.86167	0.082352				2.86167	0.034623				2.86167	-0.07115					2.86167	0.108942				2.86167	0.27841
2.86333	0.08809				2.86333	0.028623				2.86333	-0.06186					2.86333	0.105892				2.86333	0.285355
2.865	0.09133				2.865	0.020128				2.865	-0.04908					2.865	0.097643				2.865	0.291099
2.86667	0.090169				2.86667	0.011129				2.86667	-0.0354					2.86667	0.085492				2.86667	0.294244
2.86833	0.089609				2.86833	0.002833				2.86833	-0.01892					2.86833	0.075245				2.86833	0.296988
2.87	0.086148				2.87	-0.00686				2.87	-0.00133					2.87	0.069594				2.87	0.299233
2.87167	0.079289				2.87167	-0.01526				2.87167	0.009849					2.87167	0.064145				2.87167	0.297377
2.87333	0.075227				2.87333	-0.02366				2.87333	0.018532					2.87333	0.059295				2.87333	0.291222
2.875	0.071466				2.875	-0.03025				2.875	0.022015					2.875	0.056246				2.875	0.281566
2.87667	0.061206				2.87667	-0.03236				2.87667	0.024397					2.87667	0.046894				2.87667	0.276211
2.87833	0.054745				2.87833	-0.03335				2.87833	0.024079					2.87833	0.038146				2.87833	0.272555
2.88	0.051083				2.88	-0.03155				2.88	0.023562					2.88	0.025796				2.88	0.2678
2.88167	0.048324				2.88167	-0.02625				2.88167	0.024045					2.88167	0.014347				2.88167	0.263044
2.88333	0.042763				2.88333	-0.01594				2.88333	0.020327					2.88333	0.004698				2.88333	0.253489
2.885	0.030101				2.885	-0.00124				2.885	0.01781					2.885	-0.00085				2.885	0.244034
2.88667	0.018441				2.88667	0.014657				2.88667	0.012992					2.88667	-0.006				2.88667	0.233079
2.88833	0.00608				2.88833	0.026166				2.88833	0.009475					2.88833	-0.00795				2.88833	0.223923
2.89	-0.00398				2.89	0.036363				2.89	0.008157					2.89	-0.0107				2.89	0.214667
2.89167	-0.00994				2.89167	0.042265				2.89167	0.00424					2.89167	-0.00535				2.89167	0.204912
2.89333	-0.0163				2.89333	0.04587				2.89333	-0.00308					2.89333	0.000898				2.89333	0.195857
2.895	-0.01956				2.895	0.049071				2.895	-0.0092					2.895	0.009949				2.895	0.190401
2.89667	-0.02162				2.89667	0.054675				2.89667	-0.01771					2.89667	0.021102				2.89667	0.183545
2.89833	-0.01608				2.89833	0.055579				2.89833	-0.02823					2.89833	0.036851				2.89833	0.18309
2.9	-0.00654				2.9	0.054584				2.9	-0.03575					2.9	0.052601				2.9	0.189235
2.90167	0.004195				2.90167	0.050979				2.90167	-0.04747					2.90167	0.06745				2.90167	0.198079
2.90333	0.020035				2.90333	0.046985				2.90333	-0.05558					2.90333	0.077901				2.90333	0.207323
2.905	0.036574				2.905	0.044487				2.905	-0.0601					2.905	0.084152				2.905	0.220468
2.90667	0.051214				2.90667	0.041188				2.90667	-0.06502					2.90667	0.086603				2.90667	0.232113
2.90833	0.067452				2.90833	0.035592				2.90833	-0.06474					2.90833	0.086152				2.90833	0.247357
2.91	0.081592				2.91	0.032697				2.91	-0.06505					2.91	0.087604				2.91	0.261102
2.91167	0.090432				2.91167	0.027696				2.91167	-0.05907					2.91167	0.083353				2.91167	0.272146
2.91333	0.096271				2.91333	0.024297				2.91333	-0.04979					2.91333	0.080902				2.91333	0.278891
2.915	0.09781				2.915	0.017198				2.915	-0.03671					2.915	0.075755				2.915	0.285735
2.91667	0.097749				2.91667	0.011701				2.91667	-0.02493					2.91667	0.069704				2.91667	0.29188
2.91833	0.096589				2.91833	0.003809				2.91833	-0.01304					2.91833	0.062855				2.91833	0.292725
2.92	0.093828				2.92	-0.00529				2.92	-0.00076					2.92	0.057604				2.92	0.292769
2.92167	0.087267				2.92167	-0.01159				2.92167	0.009522					2.92167	0.052056				2.92167	0.288313
2.92333	0.078206				2.92333	-0.01739				2.92333	0.012406					2.92333	0.049205				2.92333	0.281158
2.925	0.070446				2.925	-0.01978				2.925	0.016488					2.925	0.041056				2.925	0.273703
2.92667	0.065685				2.92667	-0.01958				2.92667	0.021171					2.92667	0.032006				2.92667	0.269847
2.92833	0.060025				2.92833	-0.01768				2.92833	0.020852					2.92833	0.017959				2.92833	0.266692
2.93	0.053764				2.93	-0.01488				2.93	0.021036					2.93	0.00741				2.93	0.264736
2.93167	0.044104				2.93167	-0.00978				2.93167	0.019517					2.93167	-0.00174				2.93167	0.258681
2.93333	0.032842				2.93333	-0.00037				2.93333	0.0147					2.93333	-0.01079				2.93333	0.249126
2.935	0.020983				2.935	0.011731				2.935	0.012983					2.935	-0.02014				2.935	0.23667
2.93667	0.008721				2.93667	0.023934				2.93667	0.008564					2.93667	-0.02869				2.93667	0.227814
2.93833	-0.00324				2.93833	0.034833				2.93833	0.006148					2.93833	-0.03154				2.93833	0.219859
2.94	-0.0134				2.94	0.044542				2.94	0.00313					2.94	-0.02719				2.94	0.213904
2.94167	-0.02056				2.94167	0.052542				2.94167	1.2e-05					2.94167	-0.02014				2.94167	0.208748
2.94333	-0.02442				2.94333	0.054842				2.94333	-0.00151					2.94333	-0.01179				2.94333	0.202293
2.945	-0.02768				2.945	0.057547				2.945	-0.00962					2.945	0.001763				2.945	0.198937
2.94667	-0.02864				2.94667	0.060351				2.94667	-0.01774					2.94667	0.013713				2.94667	0.196682
2.94833	-0.0244				2.94833	0.06185				2.94833	-0.02786					2.94833	0.029562				2.94833	0.198326
2.95	-0.01596				2.95	0.05585				2.95	-0.03518					2.95	0.043412				2.95	0.204271
2.95167	-0.00143				2.95167	0.046653				2.95167	-0.04289					2.95167	0.055163				2.95167	0.212915
2.95333	0.014914				2.95333	0.041355				2.95333	-0.05211					2.95333	0.063913				2.95333	0.22626
2.955	0.034454				2.955	0.03746				2.955	-0.05713					2.955	0.071465				2.955	0.243804
2.95667	0.051493				2.95667	0.032063				2.95667	-0.05785					2.95667	0.073615				2.95667	0.259748
2.95833	0.061933				2.95833	0.026566				2.95833	-0.05826					2.95833	0.073365				2.95833	0.278493
2.96	0.069872				2.96	0.023465				2.96	-0.05558					2.96	0.074314				2.96	0.291338
2.96167	0.074611				2.96167	0.016374				2.96167	-0.0507					2.96167	0.074267				2.96167	0.300582
2.96333	0.078051				2.96333	0.010869				2.96333	-0.04252					2.96333	0.067715				2.96333	0.308527
2.965	0.08019				2.965	0.004976				2.965	-0.03053					2.965	0.060767				2.965	0.316171
2.96667	0.079229				2.96667	-0.00042				2.96667	-0.01755					2.96667	0.054018				2.96667	0.320716
2.96833	0.078668				2.96833	-0.00752				2.96833	-0.00617					2.96833	0.049168				2.96833	0.32486
2.97	0.074608				2.97	-0.01382				2.97	0.003515					2.97	0.047317				2.97	0.322605
2.97167	0.069447				2.97167	-0.02082				2.97167	0.012496					2.97167	0.044668				2.97167	0.317949
2.97333	0.062385				2.97333	-0.02702				2.97333	0.017278					2.97333	0.03492				2.97333	0.315794
2.975	0.053725				2.975	-0.03271				2.975	0.021162					2.975	0.025267				2.975	0.313238
2.97667	0.047165				2.97667	-0.03411				2.97667	0.020544					2.97667	0.014421				2.97667	0.310183
2.97833	0.044203				2.97833	-0.03401				2.97833	0.022627					2.97833	0.001369				2.97833	0.310127
2.98	0.037843				2.98	-0.0305				2.98	0.022509					2.98	-0.00998				2.98	0.307072
2.98167	0.026984				2.98167	-0.0228				2.98167	0.01689					2.98167	-0.01963				2.98167	0.299316
2.98333	0.010923				2.98333	-0.0096				2.98333	0.009373					2.98333	-0.02778				2.98333	0.291561
2.985	-0.00394				2.985	0.007107				2.985	0.003856					2.985	-0.03313				2.985	0.282705
2.98667	-0.0183				2.98667	0.02131				2.98667	0.001637					2.98667	-0.03678				2.98667	0.27365
2.98833	-0.02986				2.98833	0.03291				2.98833	-0.00278					2.98833	-0.03883				2.98833	0.260595
2.99	-0.04012				2.99	0.042711				2.99	-0.0057					2.99	-0.03358				2.99	0.252539
2.99167	-0.04498				2.99167	0.048513				2.99167	-0.00821					2.99167	-0.02503				2.99167	0.243684
2.99333	-0.04574				2.99333	0.051317				2.99333	-0.01453					2.99333	-0.01698				2.99333	0.239928
2.995	-0.0447				2.995	0.055616				2.995	-0.01915					2.995	-0.00403				2.995	0.236773
2.99667	-0.03896				2.99667	0.057124				2.99667	-0.02987					2.99667	0.010925				2.99667	0.235817
2.99833	-0.03132				2.99833	0.055022				2.99833	-0.04139					2.99833	0.022474				2.99833	0.240362
3	-0.01849				3	0.047526				3	-0.053					3	0.035622				3	0.246906
3.00167	-0.00574				3.00167	0.040725				3.00167	-0.06272					3.00167	0.044574				3.00167	0.255751
3.00333	0.006894				3.00333	0.033931				3.00333	-0.06944					3.00333	0.047624				3.00333	0.268996
3.005	0.018833				3.005	0.030037				3.005	-0.07395					3.005	0.047776				3.005	0.28424
3.00667	0.035073				3.00667	0.025837				3.00667	-0.07487					3.00667	0.048926				3.00667	0.298484
3.00833	0.047413				3.00833	0.024536				3.00833	-0.07309					3.00833	0.045076				3.00833	0.307929
3.01	0.056351				3.01	0.023037				3.01	-0.06831					3.01	0.042126				3.01	0.316074
3.01167	0.060491				3.01167	0.021943				3.01167	-0.06063					3.01167	0.037577				3.01167	0.319818
3.01333	0.065631				3.01333	0.013349				3.01333	-0.05264					3.01333	0.034825				3.01333	0.326763
3.015	0.06707				3.015	0.004144				3.015	-0.03966					3.015	0.028976				3.015	0.333107
3.01667	0.070309				3.01667	-0.00605				3.01667	-0.02608					3.01667	0.023928				3.01667	0.337652
3.01833	0.066947				3.01833	-0.01785				3.01833	-0.0141					3.01833	0.014279				3.01833	0.338597
3.02	0.060788				3.02	-0.02944				3.02	-0.00491					3.02	0.004829				3.02	0.334141
3.02167	0.052427				3.02167	-0.03435				3.02167	0.00157					3.02167	-0.00272				3.02167	0.330085
3.02333	0.045466				3.02333	-0.03704				3.02333	0.007952					3.02333	-0.01227				3.02333	0.32363
3.025	0.039506				3.025	-0.04023				3.025	0.010535					3.025	-0.02082				3.025	0.318974
3.02667	0.032845				3.02667	-0.04283				3.02667	0.013118					3.02667	-0.02887				3.02667	0.312519
3.02833	0.026784				3.02833	-0.04403				3.02833	0.0132					3.02833	-0.04042				3.02833	0.307764
3.03	0.014723				3.03	-0.04233				3.03	0.012182					3.03	-0.04967				3.03	0.302408
3.03167	0.002662				3.03167	-0.03323				3.03167	0.006065					3.03167	-0.05522				3.03167	0.293752
3.03333	-0.0116				3.03333	-0.01962				3.03333	0.004547					3.03333	-0.06127				3.03333	0.285497
3.035	-0.02266				3.035	-0.00682				3.035	0.004429					3.035	-0.06432				3.035	0.275542
3.03667	-0.03072				3.03667	0.003281				3.03667	0.004312					3.03667	-0.06257				3.03667	0.263586
3.03833	-0.03908				3.03833	0.012479				3.03833	0.000895					3.03833	-0.05832				3.03833	0.251831
3.04	-0.04914				3.04	0.019487				3.04	-0.00102					3.04	-0.05177				3.04	0.244376
3.04167	-0.0546				3.04167	0.026487				3.04167	-0.00684					3.04167	-0.04422				3.04167	0.24152
3.04333	-0.05916				3.04333	0.029092				3.04333	-0.01506					3.04333	-0.03417				3.04333	0.241165
3.045	-0.05922				3.045	0.027189				3.045	-0.02598					3.045	-0.01882				3.045	0.241009
3.04667	-0.05388				3.04667	0.02759				3.04667	-0.03589					3.04667	-0.00317				3.04667	0.240754
3.04833	-0.04154				3.04833	0.025999				3.04833	-0.04341					3.04833	0.008986				3.04833	0.242698
3.05	-0.02831				3.05	0.019999				3.05	-0.05053					3.05	0.018735				3.05	0.251543
3.05167	-0.01337				3.05167	0.015304				3.05167	-0.05755					3.05167	0.029487				3.05167	0.265487
3.05333	0.003373				3.05333	0.010501				3.05333	-0.06226					3.05333	0.036936				3.05333	0.279132
3.055	0.018313				3.055	0.005104				3.055	-0.06568					3.055	0.039387				3.055	0.294875
3.05667	0.029952				3.05667	-0.00039				3.05667	-0.0655					3.05667	0.039836				3.05667	0.31192
3.05833	0.039591				3.05833	-0.00099				3.05833	-0.06492					3.05833	0.037889				3.05833	0.327365
3.06	0.045932				3.06	-0.00459				3.06	-0.06043					3.06	0.033139				3.06	0.33941
3.06167	0.04957				3.06167	-0.01009				3.06167	-0.04995					3.06167	0.030288				3.06167	0.347054
3.06333	0.051509				3.06333	-0.01298				3.06333	-0.03517					3.06333	0.023439				3.06333	0.353499
3.065	0.050049				3.065	-0.01898				3.065	-0.01649					3.065	0.016788				3.065	0.356343
3.06667	0.047988				3.06667	-0.02788				3.06667	-0.0043					3.06667	0.010741				3.06667	0.358387
3.06833	0.042929				3.06833	-0.03428				3.06833	0.005878					3.06833	0.006391				3.06833	0.357232
3.07	0.037267				3.07	-0.03747				3.07	0.010661					3.07	0.000641				3.07	0.355876
3.07167	0.033106				3.07167	-0.04287				3.07167	0.013343					3.07167	-0.00611				3.07167	0.350221
3.07333	0.027346				3.07333	-0.04637				3.07333	0.015726					3.07333	-0.01516				3.07333	0.345266
3.075	0.023985				3.075	-0.04876				3.075	0.019308					3.075	-0.02031				3.075	0.33971
3.07667	0.017724				3.07667	-0.04636				3.07667	0.022991					3.07667	-0.02796				3.07667	0.335755
3.07833	0.010263				3.07833	-0.04246				3.07833	0.022673					3.07833	-0.03721				3.07833	0.3312
3.08	0.002003				3.08	-0.03486				3.08	0.019856					3.08	-0.04596				3.08	0.327044
3.08167	-0.01306				3.08167	-0.02375				3.08167	0.013737					3.08167	-0.05201				3.08167	0.321888
3.08333	-0.02712				3.08333	-0.01186				3.08333	0.008521					3.08333	-0.05716				3.08333	0.312433
3.085	-0.03778				3.085	0.00185				3.085	0.002902					3.085	-0.05831				3.085	0.302178
3.08667	-0.04874				3.08667	0.016053				3.08667	8.47e-05					3.08667	-0.05496				3.08667	0.296422
3.08833	-0.0581				3.08833	0.025754				3.08833	-0.00113					3.08833	-0.04971				3.08833	0.290066
3.09	-0.06216				3.09	0.030457				3.09	-0.00925					3.09	-0.03876				3.09	0.282511
3.09167	-0.06722				3.09167	0.03246				3.09167	-0.01337					3.09167	-0.02581				3.09167	0.276956
3.09333	-0.06708				3.09333	0.035165				3.09333	-0.01898					3.09333	-0.01296				3.09333	0.2744
3.095	-0.06244				3.095	0.038763				3.095	-0.0292					3.095	0.002798				3.095	0.274845
3.09667	-0.0509				3.09667	0.03557				3.09667	-0.04192					3.09667	0.016148				3.09667	0.279789
3.09833	-0.03557				3.09833	0.031172				3.09833	-0.05424					3.09833	0.029296				3.09833	0.287634
3.1	-0.01773				3.1	0.024172				3.1	-0.06396					3.1	0.039747				3.1	0.297878
3.10167	-0.00269				3.10167	0.014777				3.10167	-0.07117					3.10167	0.046597				3.10167	0.310023
3.10333	0.010053				3.10333	0.010379				3.10333	-0.07289					3.10333	0.048247				3.10333	0.326368
3.105	0.022593				3.105	0.006576				3.105	-0.07031					3.105	0.050099				3.105	0.345012
3.10667	0.032331				3.10667	0.004878				3.10667	-0.07103					3.10667	0.04755				3.10667	0.358356
3.10833	0.040272				3.10833	0.000381				3.10833	-0.06874					3.10833	0.046198				3.10833	0.368801
3.11	0.047811				3.11	-0.00531				3.11	-0.06136					3.11	0.04155				3.11	0.375045
3.11167	0.05045				3.11167	-0.01191				3.11167	-0.05058					3.11167	0.030299				3.11167	0.38509
3.11333	0.04829				3.11333	-0.02041				3.11333	-0.0368					3.11333	0.019152				3.11333	0.390935
3.115	0.050429				3.115	-0.02861				3.115	-0.02081					3.115	0.011502				3.115	0.389979
3.11667	0.048568				3.11667	-0.0335				3.11667	-0.00673					3.11667	0.006553				3.11667	0.389024
3.11833	0.041807				3.11833	-0.0408				3.11833	0.003252					3.11833	0.0006				3.11833	0.383968
3.12	0.036046				3.12	-0.0494				3.12	0.012135					3.12	-0.00725				3.12	0.376412
3.12167	0.032686				3.12167	-0.0535				3.12167	0.017716					3.12167	-0.0155				3.12167	0.369657
3.12333	0.028926				3.12333	-0.0548				3.12333	0.023798					3.12333	-0.02695				3.12333	0.367601
3.125	0.028265				3.125	-0.05489				3.125	0.025681					3.125	-0.0386				3.125	0.361646
3.12667	0.024304				3.12667	-0.05179				3.12667	0.025363					3.12667	-0.05025				3.12667	0.358191
3.12833	0.015243				3.12833	-0.04369				3.12833	0.021846					3.12833	-0.0587				3.12833	0.353836
3.13	0.003482				3.13	-0.03558				3.13	0.019429					3.13	-0.05915				3.13	0.34738
3.13167	-0.00668				3.13167	-0.02618				3.13167	0.01451					3.13167	-0.06389				3.13167	0.340625
3.13333	-0.02044				3.13333	-0.01068				3.13333	0.011693					3.13333	-0.06805				3.13333	0.333569
3.135	-0.0291				3.135	0.00172				3.135	0.009975					3.135	-0.06749				3.135	0.325614
3.13667	-0.03576				3.13667	0.009926				3.13667	0.004959					3.13667	-0.05974				3.13667	0.315158
3.13833	-0.04132				3.13833	0.018528				3.13833	0.001041					3.13833	-0.0514				3.13833	0.308803
3.14	-0.04408				3.14	0.023728				3.14	-0.00418					3.14	-0.03864				3.14	0.302547
3.14167	-0.04604				3.14167	0.02493				3.14167	-0.01019					3.14167	-0.02509				3.14167	0.301291
3.14333	-0.0456				3.14333	0.024438				3.14333	-0.01861					3.14333	-0.00884				3.14333	0.301836
3.145	-0.03816				3.145	0.026433				3.145	-0.02753					3.145	0.012709				3.145	0.303081
3.14667	-0.02583				3.14667	0.023042				3.14667	-0.03855					3.14667	0.028256				3.14667	0.310425
3.14833	-0.01428				3.14833	0.017843				3.14833	-0.04826					3.14833	0.040008				3.14833	0.32307
3.15	-0.00075				3.15	0.009142				3.15	-0.05548					3.15	0.047159				3.15	0.337214
3.15167	0.015594				3.15167	0.003447				3.15167	-0.058					3.15167	0.051709				3.15167	0.355258
3.15333	0.031033				3.15333	-0.00065				3.15333	-0.06372					3.15333	0.054961				3.15333	0.375503
3.155	0.041772				3.155	-0.00475				3.155	-0.06613					3.155	0.05681				3.155	0.394648
3.15667	0.046911				3.15667	-0.00924				3.15667	-0.06305					3.15667	0.054562				3.15667	0.407892
3.15833	0.049352				3.15833	-0.01444				3.15833	-0.05637					3.15833	0.05221				3.15833	0.417237
3.16	0.048191				3.16	-0.01994				3.16	-0.04619					3.16	0.048261				3.16	0.424682
3.16167	0.04843				3.16167	-0.03064				3.16167	-0.0321					3.16167	0.038612				3.16167	0.431126
3.16333	0.047769				3.16333	-0.03923				3.16333	-0.01842					3.16333	0.028464				3.16333	0.435571
3.165	0.044408				3.165	-0.04833				3.165	-0.00334					3.165	0.021714				3.165	0.435515
3.16667	0.039547				3.16667	-0.05643				3.16667	0.007243					3.16667	0.016963				3.16667	0.43276
3.16833	0.031087				3.16833	-0.06023				3.16833	0.014224					3.16833	0.010214				3.16833	0.429704
3.17	0.025627				3.17	-0.06753				3.17	0.021207					3.17	-0.00224				3.17	0.426049
3.17167	0.017466				3.17167	-0.07472				3.17167	0.024089					3.17167	-0.01259				3.17167	0.419493
3.17333	0.012806				3.17333	-0.07712				3.17333	0.026172					3.17333	-0.02294				3.17333	0.415938
3.175	0.007143				3.175	-0.07642				3.175	0.026954					3.175	-0.03728				3.175	0.410382
3.17667	-0.00042				3.17667	-0.07202				3.17667	0.023437					3.17667	-0.04654				3.17667	0.403826
3.17833	-0.01208				3.17833	-0.06842				3.17833	0.021219					3.17833	-0.05529				3.17833	0.398071
3.18	-0.02564				3.18	-0.05771				3.18	0.020002					3.18	-0.06014				3.18	0.390316
3.18167	-0.0354				3.18167	-0.04341				3.18167	0.016985					3.18167	-0.06378				3.18167	0.38126
3.18333	-0.04376				3.18333	-0.03021				3.18333	0.011467					3.18333	-0.06483				3.18333	0.371505
3.185	-0.05172				3.185	-0.0195				3.185	0.00965					3.185	-0.06218				3.185	0.36355
3.18667	-0.05788				3.18667	-0.009				3.18667	0.007231					3.18667	-0.05623				3.18667	0.353594
3.18833	-0.06254				3.18833	-0.0029				3.18833	0.004214					3.18833	-0.04598				3.18833	0.345739
3.19	-0.0648				3.19	0.001				3.19	-0.0047					3.19	-0.03203				3.19	0.338283
3.19167	-0.06486				3.19167	0.005803				3.19167	-0.01282					3.19167	-0.02218				3.19167	0.335827
3.19333	-0.05992				3.19333	0.006104				3.19333	-0.02294					3.19333	-0.00833				3.19333	0.334672
3.195	-0.05038				3.195	0.006711				3.195	-0.03306					3.195	0.005618				3.195	0.335416
3.19667	-0.03735				3.19667	0.004915				3.19667	-0.04247					3.19667	0.01587				3.19667	0.339261
3.19833	-0.0221				3.19833	0.002012				3.19833	-0.05089					3.19833	0.024719				3.19833	0.349505
3.2	-0.00696				3.2	-0.00578				3.2	-0.05551					3.2	0.031271				3.2	0.36495
3.20167	0.007373				3.20167	-0.01078				3.20167	-0.06193					3.20167	0.035721				3.20167	0.382794
3.20333	0.020512				3.20333	-0.00968				3.20333	-0.06404					3.20333	0.039069				3.20333	0.400739
3.205	0.033752				3.205	-0.00907				3.205	-0.06416					3.205	0.03562				3.205	0.415884
3.20667	0.039292				3.20667	-0.01317				3.20667	-0.05818					3.20667	0.032173				3.20667	0.426928
3.20833	0.04483				3.20833	-0.01597				3.20833	-0.0483					3.20833	0.030623				3.20833	0.436573
3.21	0.04887				3.21	-0.02087				3.21	-0.03481					3.21	0.023572				3.21	0.446217
3.21167	0.05141				3.21167	-0.02586				3.21167	-0.02393					3.21167	0.013424				3.21167	0.446762
3.21333	0.051049				3.21333	-0.03226				3.21333	-0.01375					3.21333	0.008273				3.21333	0.447706
3.215	0.046788				3.215	-0.04156				3.215	-0.00427					3.215	0.003224				3.215	0.447751
3.21667	0.036926				3.21667	-0.04716				3.21667	0.006616					3.21667	-0.00183				3.21667	0.442796
3.21833	0.029967				3.21833	-0.05536				3.21833	0.011999					3.21833	-0.01307				3.21833	0.43534
3.22	0.025307				3.22	-0.06375				3.22	0.014881					3.22	-0.02312				3.22	0.428684
3.22167	0.021544				3.22167	-0.06655				3.22167	0.013663					3.22167	-0.03537				3.22167	0.422229
3.22333	0.018085				3.22333	-0.06475				3.22333	0.012846					3.22333	-0.04762				3.22333	0.418774
3.225	0.012824				3.225	-0.06495				3.225	0.010428					3.225	-0.05558				3.225	0.417218
3.22667	0.004063				3.22667	-0.06034				3.22667	0.00721					3.22667	-0.06112				3.22667	0.412362
3.22833	-0.0058				3.22833	-0.05264				3.22833	0.001794					3.22833	-0.06727				3.22833	0.407907
3.23	-0.01866				3.23	-0.04344				3.23	-0.00202					3.23	-0.07282				3.23	0.402652
3.23167	-0.03292				3.23167	-0.03283				3.23167	-0.00184					3.23167	-0.07527				3.23167	0.392796
3.23333	-0.04228				3.23333	-0.02203				3.23333	-0.00736					3.23333	-0.07692				3.23333	0.384341
3.235	-0.05024				3.235	-0.01783				3.235	-0.00848					3.235	-0.07487				3.235	0.373485
3.23667	-0.0559				3.23667	-0.01733				3.23667	-0.0108					3.23667	-0.06792				3.23667	0.367629
3.23833	-0.05946				3.23833	-0.01633				3.23833	-0.01451					3.23833	-0.05567				3.23833	0.364374
3.24	-0.05982				3.24	-0.01592				3.24	-0.02273					3.24	-0.04172				3.24	0.363719
3.24167	-0.05818				3.24167	-0.01982				3.24167	-0.03235					3.24167	-0.02817				3.24167	0.364364
3.24333	-0.05284				3.24333	-0.02002				3.24333	-0.04147					3.24333	-0.01182				3.24333	0.364008
3.245	-0.0445				3.245	-0.02011				3.245	-0.04988					3.245	0.00233				3.245	0.371852
3.24667	-0.03256				3.24667	-0.02441				3.24667	-0.0578					3.24667	0.009481				3.24667	0.383197
3.24833	-0.01683				3.24833	-0.03161				3.24833	-0.06412					3.24833	0.017731				3.24833	0.395142
3.25	0.002713				3.25	-0.03851				3.25	-0.07104					3.25	0.019381				3.25	0.410386
3.25167	0.015953				3.25167	-0.04001				3.25167	-0.07575					3.25167	0.025033				3.25167	0.42723
3.25333	0.027793				3.25333	-0.04151				3.25333	-0.07597					3.25333	0.025882				3.25333	0.444275
3.255	0.036831				3.255	-0.04611				3.255	-0.07249					3.255	0.026133				3.255	0.45662
3.25667	0.04217				3.25667	-0.0525				3.25667	-0.06431					3.25667	0.023583				3.25667	0.466464
3.25833	0.04381				3.25833	-0.0579				3.25833	-0.05172					3.25833	0.020232				3.25833	0.472409
3.26	0.044549				3.26	-0.065				3.26	-0.03884					3.26	0.013284				3.26	0.473653
3.26167	0.042789				3.26167	-0.07499				3.26167	-0.02206					3.26167	0.008633				3.26167	0.472898
3.26333	0.039229				3.26333	-0.08039				3.26333	-0.00528					3.26333	0.004184				3.26333	0.469542
3.265	0.034067				3.265	-0.08789				3.265	0.003907					3.265	0.002134				3.265	0.466186
3.26667	0.028508				3.26667	-0.09198				3.26667	0.011988					3.26667	-0.00232				3.26667	0.457732
3.26833	0.023046				3.26833	-0.09048				3.26833	0.019572					3.26833	-0.00807				3.26833	0.452276
3.27	0.018286				3.27	-0.09238				3.27	0.021455					3.27	-0.01781				3.27	0.44592
3.27167	0.013225				3.27167	-0.09408				3.27167	0.021136					3.27167	-0.02916				3.27167	0.436965
3.27333	0.006264				3.27333	-0.09017				3.27333	0.021718					3.27333	-0.03712				3.27333	0.427209
3.275	-0.0034				3.275	-0.08298				3.275	0.019901					3.275	-0.04686				3.275	0.418154
3.27667	-0.01296				3.27667	-0.07817				3.27667	0.015983					3.27667	-0.05711				3.27667	0.410398
3.27833	-0.02132				3.27833	-0.06977				3.27833	0.012466					3.27833	-0.06286				3.27833	0.396343
3.28	-0.03128				3.28	-0.05847				3.28	0.010849					3.28	-0.06791				3.28	0.379987
3.28167	-0.04224				3.28167	-0.04336				3.28167	0.011332					3.28167	-0.06986				3.28167	0.366332
3.28333	-0.052				3.28333	-0.03266				3.28333	0.011313					3.28333	-0.06241				3.28333	0.356276
3.285	-0.05766				3.285	-0.02566				3.285	0.008095					3.285	-0.05536				3.285	0.342921
3.28667	-0.06512				3.28667	-0.02076				3.28667	0.005879					3.28667	-0.04321				3.28667	0.331865
3.28833	-0.06818				3.28833	-0.01565				3.28833	0.005061					3.28833	-0.03156				3.28833	0.32521
3.29	-0.06704				3.29	-0.01215				3.29	-0.00206					3.29	-0.01551				3.29	0.321755
3.29167	-0.0621				3.29167	-0.01135				3.29167	-0.01277					3.29167	-0.00196				3.29167	0.321899
3.29333	-0.05516				3.29333	-0.01465				3.29333	-0.02089					3.29333	0.007992				3.29333	0.330444
3.295	-0.04262				3.295	-0.01684				3.295	-0.03301					3.295	0.017043				3.295	0.340288
3.29667	-0.02618				3.29667	-0.02354				3.29667	-0.04223					3.29667	0.027193				3.29667	0.352933
3.29833	-0.01215				3.29833	-0.02944				3.29833	-0.04954					3.29833	0.031643				3.29833	0.369677
3.3	0.001693				3.3	-0.03244				3.3	-0.05296					3.3	0.032592				3.3	0.387922
3.30167	0.015233				3.30167	-0.03564				3.30167	-0.05248					3.30167	0.032644				3.30167	0.402066
3.30333	0.020872				3.30333	-0.03544				3.30333	-0.0487					3.30333	0.034695				3.30333	0.410711
3.305	0.025612				3.305	-0.03723				3.305	-0.04122					3.305	0.033144				3.305	0.425756
3.30667	0.03165				3.30667	-0.04143				3.30667	-0.03173					3.30667	0.023095				3.30667	0.4379
3.30833	0.03739				3.30833	-0.04833				3.30833	-0.01885					3.30833	0.014446				3.30833	0.448244
3.31	0.038829				3.31	-0.05623				3.31	-0.00527					3.31	0.006296				3.31	0.452889
3.31167	0.035568				3.31167	-0.06462				3.31167	0.007714					3.31167	-0.00045				3.31167	0.458234
3.31333	0.030408				3.31333	-0.07302				3.31333	0.019197					3.31333	-0.004				3.31333	0.461278
3.315	0.024147				3.315	-0.08141				3.315	0.024681					3.315	-0.00835				3.315	0.460722
3.31667	0.018086				3.31667	-0.08731				3.31667	0.027763					3.31667	-0.0167				3.31667	0.457167
3.31833	0.012325				3.31833	-0.09091				3.31833	0.030544					3.31833	-0.03025				3.31833	0.456512
3.32	0.009065				3.32	-0.09391				3.32	0.033028					3.32	-0.0445				3.32	0.454757
3.32167	0.004505				3.32167	-0.0955				3.32167	0.03211					3.32167	-0.05725				3.32167	0.453801
3.32333	-0.00126				3.32333	-0.0895				3.32333	0.032292					3.32333	-0.0688				3.32333	0.450046
3.325	-0.00622				3.325	-0.0836				3.325	0.027075					3.325	-0.07635				3.325	0.44459
[truncated: 17,109 more rows]

## Sheet: Fig. 1h-i
Data was analyzed in DiscoverMP software (REFEYN)
PARP15 ART (15 nM)	PARP15 ART (45 nM)	PARP15 ART (65 nM)	PARP15 m2-ART (30nM)	PARP15 m2-ART (60nM)	PARP15 m2-ART (120nM)
2.598743663498611767e+01	9.085611787729115463e+01	7.659099261947896764e+01	8.101731580508261743e+01	9.238337129838011208e+01	2.546492072942762945e+02
5.197814257028288409e+01	1.136961189101486696e+02	1.202768913042847316e+02	6.691003253609930823e+01	1.050050316700576616e+02	1.184959079241956204e+02
4.408037982414244738e+01	5.588613918493231836e+01	6.717468801299609993e+01	1.273678482054375678e+02	1.574596004071812843e+02	2.419426457737824592e+02
-2.262931256709238781e+01	4.821767786722693927e+01	4.455491922609655120e+01	-4.635758850196692293e+01	1.087027933538074080e+02	1.871910874278617030e+02
-2.371910238598426801e+01	6.457184823815495633e+01	1.026844480900667946e+02	7.137884489159088730e+01	6.538249630931711920e+01	9.985363902816673942e+01
-3.994638860433948935e+01	5.837109429261750648e+01	9.644718913548904027e+01	-7.514824283068526256e+01	1.735580240272476260e+02	2.138279828153966378e+02
-2.252029686976031897e+01	3.486544094987834086e+01	4.564327794045386355e+01	-6.775472983351656353e+01	5.714017008262479180e+01	1.266030000959496533e+02
2.447219960608348543e+01	5.840514968484216496e+01	4.851446354191018884e+01	5.812305518436185992e+01	1.191138214125456898e+02	1.069146791259772726e+02
3.611156884210067375e+01	1.727009369913506305e+02	6.305305540794328323e+01	7.449701736763486792e+01	1.064240264635116517e+02	1.383970635322186808e+02
4.768344159372249891e+01	4.190068712856019317e+01	6.324942635392889656e+01	8.536743386207947992e+01	2.241368808948448361e+02	2.418635867287219412e+02
6.401465374931918006e+01	3.789565306637662445e+01	7.370126239779797572e+01	1.338895527113551225e+02	1.417050240733637736e+02	8.353597015211791188e+01
3.174991262767623468e+01	6.698726958116019148e+01	5.269383627477736809e+01	6.416785084601288247e+01	8.927313471254436195e+01	1.189313752261724773e+02
2.804126388525718738e+01	6.164657129514272071e+01	6.023272249269243162e+01	8.041904741298303350e+01	9.944768304254100144e+01	1.104325123077717876e+02
5.274659606227358211e+01	4.462907586764796974e+01	1.559556052808046331e+02	7.443414955173476244e+01	1.125977487391854339e+02	2.897728667043401742e+02
-3.005692966746280703e+01	3.585413613673718203e+01	6.419921879997974656e+01	9.260869062360245607e+01	1.307618345876183810e+02	9.793811090182964563e+01
4.898714547593486657e+01	3.657093751789609826e+01	1.234606382631195203e+02	1.021228879766689914e+02	1.249435425315477772e+02	2.182380292795898526e+02
2.267098831879135190e+01	3.057244447785479906e+02	4.849844791532142807e+01	-5.296045984594464784e+01	9.809781601633424941e+01	2.047944756040293441e+02
-2.890052729269005027e+01	9.972841328563448826e+01	6.764570780259342087e+01	7.472246646386389557e+01	1.573049054073091213e+02	1.917366239828701566e+02
8.591512609087541250e+02	6.932794274834623138e+01	7.496852556212708407e+01	5.521173190419187193e+01	1.855178287952633127e+02	8.693552779831749433e+01
-2.302418381168302730e+01	3.443216888205329695e+01	1.264892823446429020e+02	1.163126374649960155e+02	1.819189915405974887e+02	1.962043056001664922e+02
4.094178939000867246e+01	1.284742352736026589e+02	7.014583495098679577e+01	9.775533552655619474e+01	1.447028761296799644e+02	1.104778480921900439e+02
3.405865364427587849e+01	7.711709910240573151e+01	6.801733697445929749e+01	5.940648191422165070e+01	6.355671315540398325e+01	1.620655591596954253e+02
-2.492481101449720526e+01	1.136858070186044500e+02	6.202116938428868309e+01	1.183755812867045307e+02	8.524594849659891338e+01	1.329420088331912382e+02
2.497957315920732313e+01	6.176892274421334861e+01	7.390733315168131412e+01	1.147305972798150009e+02	8.496800954373577497e+01	1.869214718719635755e+02
3.415258194995838181e+01	1.497589476484679949e+02	7.096876675612261920e+01	9.160166010501004052e+01	1.019093353029859941e+02	1.538204430169059833e+02
-2.595512703220065731e+01	4.419470177809269273e+01	6.912974663959879251e+01	9.715662623294542755e+01	5.992916447348724773e+01	-9.871405614208136114e+01
-2.848323805598967340e+01	5.523921724764155528e+01	5.083180076202292952e+01	4.827165309817124950e+01	7.594234925248666457e+01	1.589598033827734582e+02
-2.016299785179328907e+01	7.219330965019806001e+01	5.545577539430977509e+01	5.314480742309525851e+01	1.151643590780517314e+02	1.233660053758828070e+02
2.548213239628593740e+01	3.612130780466013391e+01	7.887074470101975976e+01	5.043413816640173053e+01	1.094342169787022243e+02	1.520440219703576190e+02
-3.583105881647404090e+01	6.559036427293385429e+01	5.767076737596410396e+01	7.817092603336476486e+01	1.028948964749223904e+02	1.868932812381005988e+02
-3.262798421837873519e+01	-3.897100496007566761e+01	4.648025416389912579e+01	1.099983007348246673e+02	8.452237895737694373e+01	1.667236235859149076e+02
3.437489097341598665e+01	8.249969440848936131e+01	6.460709034029048325e+01	8.821901602550403254e+01	6.292698421237973605e+01	1.066593950766179262e+02
-2.725367223045950382e+01	5.369021582324339903e+01	1.190007241026372071e+02	1.873707005678960229e+02	1.099267404724612760e+02	1.230733634583413050e+02
-3.161307336432495774e+01	7.222180025844686213e+01	5.047696444677894334e+01	8.046718781588512570e+01	8.980538511149286762e+01	1.449153664427469437e+02
-3.294439814203666828e+01	6.452269641433841230e+01	1.008313910166265401e+02	6.187621040349854695e+01	1.038383221977366304e+02	1.243120684194366561e+02
3.872038845787130867e+01	8.390227144468808262e+01	8.734820395713390440e+01	9.220300818841505475e+01	9.253869990624009745e+01	2.372795374150612986e+02
-3.347479738085429091e+01	6.146127261262862618e+01	1.388111496129007492e+02	4.824901418520816065e+01	4.755118261281617009e+01	1.588917628829320847e+02
2.907156305820550912e+01	5.457488917199700040e+01	7.583072355071453785e+01	6.009769774558562005e+01	7.309323377304681912e+01	1.431700647502489403e+02
3.094112111560497524e+01	1.063943818461361417e+02	6.841869104825121894e+01	5.388480844809438963e+01	1.049893691364757160e+02	1.115413321930746378e+02
-2.534170897151742352e+01	1.024388457540398321e+02	5.362846306893372628e+01	9.671205301034960655e+01	9.879181320515773734e+01	2.203864088554026068e+02
3.208714716340499251e+01	5.048463980421703923e+01	9.311620422803289898e+01	5.156441434109432720e+01	6.988781810418639395e+01	1.081000306324068418e+02
5.739337354062218566e+01	9.185428964606821012e+01	6.821794885628509064e+01	4.519639754891387184e+01	5.446833036071420509e+01	1.242016609761092099e+02
2.629465916640559442e+01	6.104016732911608756e+01	5.760295055851044310e+01	6.252866584410136142e+01	8.100602700785132981e+01	2.167723781824789171e+02
2.265005346711850009e+01	5.932732343101027084e+01	5.310039042220867600e+01	5.012124597823764560e+01	7.927550917041466505e+01	2.661556631558524373e+02
-2.660048494074758452e+01	7.071208573430762101e+01	3.706237219341502254e+01	1.079819661765326373e+02	9.115656918479231763e+01	8.237996057987307097e+01
-2.818784639651875423e+01	-5.439344185275128041e+01	5.275195684567885479e+01	1.040902638155476581e+02	1.312358002081052177e+02	3.030348316554675421e+02
-2.770500400119029294e+01	5.305194772777714007e+01	5.117382186365215802e+01	8.187780783804282692e+01	1.062643455541600019e+02	1.002817772957039466e+02
2.474176653962152983e+01	6.274049006552677099e+01	5.249067899735261733e+01	7.990688296072670482e+01	1.057832363968226019e+02	3.791570713994237849e+02
2.775972047600818371e+01	6.848241335912499039e+01	7.232362113117254410e+01	5.152517941222112086e+01	4.923839029157092995e+01	2.292541693616438181e+02
2.795507621496323480e+01	4.416536293522967327e+01	6.453778109064697333e+01	6.549293330879615382e+01	1.311699990484366083e+02	2.076660204339813731e+02
-3.195342304946002798e+01	3.115096137000533361e+01	8.509451427520369293e+01	4.912402406155034384e+01	9.854194347589262293e+01	2.598431677080620261e+02
-2.854475504500161520e+01	1.150383014834339406e+02	5.455820378286675520e+01	9.355287590433046319e+01	6.951529201873952957e+01	2.018350473000526506e+02
-3.429892557482888549e+01	1.271075736666906266e+02	5.299934493126144730e+01	6.968965493129749689e+01	1.325490374602065629e+02	1.252270870792660702e+02
-4.162422261143618840e+01	9.765186975230639632e+01	6.138815278731838276e+01	9.781156186722638779e+01	6.381388253306830904e+01	1.820075871917553627e+02
-2.532026463497740920e+01	6.357289771608778750e+01	7.005300058863306845e+01	9.964015063699234531e+01	5.857397264382740332e+01	2.551236260934585118e+02
-3.857799611118898753e+01	6.316515554937641497e+01	5.750895096279615615e+01	7.631427731782365242e+01	5.877843057937355553e+01	2.375486405929857767e+02
4.895007292639395047e+01	8.267145335281914242e+01	5.380163149798785582e+01	6.281510464872763322e+01	9.940068267821276038e+01	1.695009471476509759e+02
-3.317998218792902065e+01	5.442604215400834278e+01	5.826911569842445004e+01	6.173113953715590441e+01	1.315670892030962591e+02	1.750173350250387045e+02
-3.917729423768971486e+01	6.780845669955475330e+01	1.044353390007595408e+02	7.956459870891700348e+01	1.125778720955532037e+02	1.845933241799734787e+02
-2.730735921768065211e+01	5.257532330609874549e+01	6.531154582599499747e+01	8.051111921423472495e+01	7.033899806820387823e+01	2.134344872940435494e+02
-2.256067892134796082e+01	5.514754406396139785e+01	5.136547130751232970e+01	5.852762559916266127e+01	1.850968877200758698e+02	8.761997099120604560e+01
-2.980227273889971684e+01	4.978918166422787550e+01	4.677759029385919121e+01	7.782427820416233999e+01	1.934532409699779123e+02	1.417129080739384221e+02
-2.492763533925422337e+01	4.759290815656025586e+01	1.645253160877454093e+02	9.584435874418524293e+01	8.784835516914471043e+01	1.297605244100866742e+02
-2.404015209524949981e+01	1.109495717599518940e+02	4.808861870008868067e+01	8.363311055014510487e+01	2.017941641322319128e+02	1.853536272351282719e+02
-2.443560528206163340e+01	1.114331232769685585e+02	5.765552490249320527e+01	9.056549702730700346e+01	7.615455026517557258e+01	2.384217088439735903e+02
-5.293890870035546925e+01	1.394967502526646967e+02	8.000804579771049418e+01	7.888175809732967991e+01	1.299517226998008255e+02	1.311850675754961628e+02
3.516881063400806795e+01	1.614270896748782320e+02	4.489531199569427855e+01	7.396378570037407485e+01	1.785390939583337229e+02	1.336512021227638343e+02
2.822905802026948052e+01	8.773803953461812455e+01	3.553768003619104832e+01	6.981895321443639091e+01	1.322226315594862456e+02	1.073229366661621782e+02
-3.617546961316264742e+01	3.812266971825896889e+01	7.570086454868167891e+01	9.427755895820612864e+01	9.774522543871543689e+01	1.167417554387649830e+02
-1.994892863217904733e+01	5.491052596355110182e+01	5.287828344602424835e+01	7.001232373337508363e+01	1.799154766864356247e+02	1.004101302576378600e+02
3.398522876499291101e+01	6.221654881403282644e+01	3.054112994486315458e+01	8.213837389836739078e+01	1.114111562663755279e+02	2.215844698735537008e+02
3.666032133949820349e+01	6.711577362550114856e+01	4.973776861247321790e+01	4.987499143895481524e+01	1.256126299424639825e+02	1.270741683452175863e+02
2.698836453251486489e+01	3.684378957276943112e+01	5.716566675753974636e+01	8.687628316409649187e+01	1.056343409098005139e+02	1.939164978556236747e+02
2.343797318599693469e+01	4.777352739579531260e+01	7.228526644685148028e+01	5.509645067278020747e+01	1.383727698948494549e+02	1.502944310665225487e+02
-3.268406456380642311e+01	5.148098145213290167e+01	5.915565020604496027e+01	8.234931771326228045e+01	1.173459180761532394e+02	1.192345341235526348e+02
3.579961176411079293e+01	6.349325289953192453e+01	9.215577209649620727e+01	1.099923261494736693e+02	9.073048378402995695e+01	1.151934869078138348e+02
2.257795708183234140e+01	5.647095669423482178e+01	1.262440471640030069e+02	1.617881584705495754e+02	1.362068866518630443e+02	-1.039905573893130821e+02
-2.868966986364791083e+01	3.962179440721110524e+01	6.174645405884423610e+01	1.302300153596020209e+02	1.038673545567313994e+02	1.187855451659347494e+02
6.660064283329886337e+01	6.033965909091251945e+01	9.873790454137680683e+01	9.321954466022810948e+01	1.922039347081197036e+02	1.435443323633221269e+02
-2.757946509311977223e+01	3.359076287023496121e+01	3.978783692021951879e+01	1.223374234842832635e+02	1.391722244745686794e+02	1.458035962196341018e+02
2.276926137128678818e+01	6.270915170152252927e+01	7.609166557214672366e+01	7.275933706435662884e+01	1.182128466701043266e+02	2.693146897389704577e+02
3.589008599975952052e+01	9.824401086994863874e+01	4.572717158574526053e+01	1.198045328304160648e+02	2.200567144865422620e+02	1.823867926124030987e+02
2.721243629345629600e+01	5.817805425979234712e+01	4.835773331139620979e+01	8.003677243725435630e+01	9.224512269725092040e+01	1.992598372078124100e+02
-2.831586330809633623e+01	7.257947652268184413e+01	5.198035048999083330e+01	7.907065219748302809e+01	1.251574194902658803e+02	1.583731232229115165e+02
-2.309707886488411077e+01	4.357227848135780590e+01	9.151457645445123035e+01	5.828611199036888024e+01	9.584862412234492979e+01	9.454144116060584224e+01
-3.235719161399076427e+01	8.658163174751912550e+01	7.137810706329896959e+01	1.058504967659997362e+02	1.155206342541062554e+02	1.333364376990385836e+02
4.887743471666141204e+01	2.527780950930583614e+01	1.136056778225309642e+02	6.419302303257383358e+01	1.049442049328072102e+02	2.132967645923095859e+02
-3.339743303090940429e+01	6.310563451616608432e+01	1.354511787123775548e+02	8.265462242118226754e+01	1.108278488130838895e+02	6.953482394325516225e+01
-2.039950720359143332e+01	2.585951697212311160e+02	5.732864848028205529e+01	1.227695093640399193e+02	8.259095626109120758e+01	1.481303271885349488e+02
-2.251464243806370291e+01	5.119470158717382446e+01	7.803601260197422107e+01	9.755327436568062183e+01	1.097781174212555300e+02	1.453222536332272625e+02
-3.198230352804738885e+01	5.623674976453273189e+01	7.176179678174001708e+01	8.851280616003566593e+01	1.198697350514959084e+02	1.242136883190573400e+02
2.907259313128125555e+01	4.711697562525282734e+01	6.789396602239523304e+01	1.755937725786982355e+02	1.066197801370507534e+02	1.092066246834604470e+02
6.350775379398559295e+01	1.286342376496697000e+02	6.332821313321499446e+01	1.572709409326679690e+02	1.122908766453227116e+02	-8.235122120164955106e+01
-2.140941500371314632e+01	6.248783475457811676e+01	8.324847205761682289e+01	8.932543648575794748e+01	1.321605541917160451e+02	7.419694909636019986e+01
3.062953616424010761e+01	1.102604834494792101e+02	-4.144319558048632501e+01	8.950052711989548015e+01	1.272116978818946222e+02	1.589056932561481119e+02
2.316467801791392134e+01	3.866637327375754296e+01	7.524672837275805648e+01	1.130313261552699657e+02	1.666681779423457499e+02	1.436348124901443555e+02
3.272554259185291414e+01	7.252017577792855718e+01	6.793176426692748748e+01	1.091685924019111411e+02	1.743847011626576489e+02	1.249693083122786419e+02
3.089701499286935515e+01	6.362815558337420185e+01	5.975409678905164412e+01	1.189523158514555519e+02	8.909796987134751589e+01	3.691660362561323154e+02
-3.376092735841606896e+01	-3.635988449575034309e+01	6.488592352048314638e+01	6.449291284425960669e+01	7.893376817086635810e+01	1.812317159006996690e+02
3.471676572287702101e+01	4.579497610491596760e+01	5.663724431142256321e+01	1.205031486139647399e+02	6.102793125794806173e+01	1.403249963228487616e+02
2.488107308446919319e+01	7.730459510995240180e+01	6.058575523644721983e+01	5.397601168416141348e+01	5.501597917137056726e+01	1.978526046466163564e+02
3.373414714282181848e+01	4.019042479793942846e+01	6.687838730453839275e+01	1.038079732346954103e+02	1.145817080428166008e+02	1.074259357611689154e+02
2.899665610524600368e+01	6.515757516432688590e+01	1.938102435068919362e+02	7.621762649803787326e+01	1.446780948540287284e+02	1.529257704146890831e+02
2.659511955751680290e+01	5.429963329084070267e+01	5.879478812096048301e+01	5.529213379618969526e+01	1.749842141999000660e+02	1.629938072113966427e+02
-2.307185657482343544e+01	1.768568005528319702e+02	1.279696738804830716e+02	9.783302796042889327e+01	1.075506591384616826e+02	1.201652435362799025e+02
1.994173556656458501e+01	1.376916922744589442e+02	1.006422020042946457e+02	1.276179982401775987e+02	1.534732578878611093e+02	1.290226285734392775e+02
3.307481521051394679e+01	1.090794397373014846e+02	6.293539049722719625e+01	7.357239569440849891e+01	6.170973562872196538e+01	2.961072878471578065e+02
2.734323842173048291e+01	6.742892320418508234e+01	8.178077291155224771e+01	5.590793461570410727e+01	9.333223476263394502e+01	1.173949179291208509e+02
-2.763352238303857789e+01	-4.592303794998992572e+01	5.152554408575544898e+01	9.771100610483793503e+01	9.861129864501123166e+01	1.776076549134396032e+02
3.342438316890104488e+01	5.530251516681407509e+01	7.078146464886359013e+01	9.655065640188544762e+01	7.444115196506152188e+01	1.403440934665385669e+02
2.878418827323832474e+01	4.930048893673802723e+01	5.038527253693631280e+01	4.450539803790732662e+01	8.309004943642115393e+01	1.389274015467546519e+02
4.966590383822751420e+01	6.245464246778842465e+01	1.413119964847935250e+02	7.538427263731406924e+01	8.193138831294096747e+01	1.176686264299843145e+02
-2.405430443579309951e+01	5.285693128662747142e+01	1.028634921157572535e+02	6.419699397175001820e+01	1.891105439781205177e+02	8.477719128208345012e+01
-2.182856696588490308e+01	3.711993371970991262e+01	5.287043596571596282e+01	6.663985483005463095e+01	6.280485977674643294e+01	1.606090954293108553e+02
3.171081985849897222e+01	6.172124697507871360e+01	5.385329608076857966e+01	9.680990862844329570e+01	1.140442184977055433e+02	1.590194460704436779e+02
3.938492026009452474e+01	5.433365186982530304e+01	7.877243083324916029e+01	8.966644753993018924e+01	6.710098819671604531e+01	1.067527170656461095e+02
2.626473821964957267e+01	5.267967117474553618e+01	-4.546933416690318097e+01	6.696578760910695394e+01	1.178833221169632708e+02	1.691884504105914289e+02
3.246590779467038601e+01	4.139293804728671233e+01	4.359363589483253776e+01	1.022295896548853591e+02	8.781779956205487281e+01	1.470627017619335959e+02
-3.186230995334374683e+01	4.517810631965259915e+01	6.278233157215133531e+01	1.565234257565054747e+02	1.067565225983362751e+02	1.903317474251682597e+02
-3.005742192340344587e+01	4.514250459309140240e+01	6.576276899084673744e+01	7.234370742836739510e+01	1.411303783602793374e+02	8.973243388289941436e+01
-2.254073362704177086e+01	6.003170811870544554e+01	5.949940000095537584e+01	5.101652850975859366e+01	8.375098266463805885e+01	-1.507191732227255443e+02
3.572372725316584052e+01	1.309318177039885711e+02	6.662085361436055564e+01	1.127958989850528866e+02	1.752400708712124242e+02	1.363754423645841314e+02
2.654630378181031602e+01	6.872559985181722197e+01	6.522102705780008591e+01	7.607313792626221982e+01	1.387447369388100924e+02	2.348787112937318113e+02
3.754317138360875106e+01	3.860655778184847975e+01	4.379336065590765514e+01	1.260470306441055897e+02	1.204503487834220010e+02	1.676930299094091197e+02
2.832411376025223504e+01	1.317365093316445552e+02	6.519296691649412878e+01	6.521485058977800975e+01	1.057105641735354453e+02	2.059337707752456481e+02
2.930571571409640441e+01	6.962743686157772061e+01	1.301875371237321701e+02	8.625936857599086238e+01	1.738254912765062841e+02	1.565220175386835990e+02
-2.657246482410536714e+01	3.927275717581684233e+01	6.702756878977596955e+01	7.247470068070209948e+01	1.084230501476734077e+02	9.102124258788609268e+01
-2.538874953055795558e+01	6.409461376934976329e+01	7.048759688666200418e+01	8.795992383036318074e+01	1.076565011805868437e+02	2.200507164718121658e+02
-3.980399892907473713e+01	5.283776030026111670e+01	3.589153095171893426e+01	1.108304117849098844e+02	9.675891473324465153e+01	1.225320034065424579e+02
4.816391828495365957e+01	8.943600361150723188e+01	2.875908181707717048e+01	8.758527629235727829e+01	9.212172141074111664e+01	1.756880296675127511e+02
-2.546604865605657864e+01	5.167048800137824571e+01	5.168202827796387311e+01	1.183807159091010845e+02	8.426234675158178788e+01	1.292214974953664637e+02
3.379450937672126543e+01	8.384134358599033021e+01	8.383008566737775880e+01	7.604090515411830609e+01	8.919300165289484994e+01	1.619443922282399910e+02
-3.124608540620818076e+01	3.720362026449632964e+01	5.652446175897053138e+01	5.047980192296087409e+01	1.004615497245828664e+02	2.221971541674033119e+02
-2.878360207200316268e+01	5.180291211441797827e+01	5.895460914218472936e+01	8.873051174998742852e+01	1.125859980143820138e+02	1.821846966124185769e+02
4.045538977219073473e+01	5.626627989341920966e+01	5.579176238972328150e+01	6.880432361587713785e+01	1.030499488624675877e+02	1.552667648951112938e+02
2.594625870367072551e+01	3.431928575672595372e+01	5.030862632635731302e+01	7.894410917866274247e+01	1.171870219289433237e+02	1.139988909584557888e+02
-3.310707842331224526e+01	7.734751453866196869e+01	1.056231863904210257e+02	1.255987903759733371e+02	7.794916619742943453e+01	9.700232300643179428e+01
2.807273630546312049e+01	3.872590512332513413e+01	7.068163534215523214e+01	6.386815003500931454e+01	9.181316221232373209e+01	1.083057805888820440e+02
3.739728966742655558e+01	8.113474954853360543e+01	-6.976712486016099035e+01	6.229962920504107160e+01	7.906757143899365303e+01	1.139637473124796259e+02
4.213661775926802733e+01	4.295981710785946461e+01	1.973105165371131591e+02	9.814147382259078256e+01	1.044955669485681398e+02	2.634311851497012640e+02
5.844385169115006562e+01	4.840627182376587001e+01	6.322123653019009737e+01	4.870673563181269117e+01	9.945803739669800336e+01	1.420761461269603103e+02
5.123578078694665550e+01	1.303296890564121213e+02	9.778621189137167846e+01	1.038906352203660646e+02	1.070662115878739229e+02	3.265160194064895904e+02
-2.684890558772649172e+01	6.517138636792246587e+01	1.344468670331209239e+02	8.137783332050065610e+01	1.531464814443640705e+02	1.230930757130510074e+02
3.492303594277125001e+01	6.241149025481605150e+01	5.696081592142093797e+01	4.921210351801180138e+01	9.941417013257279223e+01	8.245948581604797312e+01
3.054512824335036214e+01	6.353554319863170008e+01	6.885770806830041124e+01	9.061529720444735858e+01	1.266496591830266709e+02	2.038561639488680157e+02
-2.604544517095144585e+01	4.856667317044323084e+01	5.134136998880457270e+01	9.267419771032653841e+01	3.996900643454922886e+01	1.224376213038005119e+02
-5.108156807896489227e+01	6.416048793058040189e+01	7.148592959780653189e+01	5.192107743747468618e+01	1.305757430029907482e+02	1.826540764169211855e+02
3.212383629147389996e+01	4.856569378792539737e+01	7.371978081996157073e+01	1.229349467249407724e+02	8.282796852466998416e+01	2.461701320255059215e+02
6.381382960799689386e+01	-5.851716296039963794e+01	7.322036257743438625e+01	5.349891438825806489e+01	1.239751257713001564e+02	1.281006157451449781e+02
-5.314432531789861969e+01	6.369531671975359899e+01	4.094345279122813253e+01	8.259714415710494961e+01	8.490680920223397266e+01	1.545158625251617650e+02
-2.860410038800648280e+01	1.328505159599637864e+02	8.132607578072618537e+01	6.511691826202233813e+01	9.173857587171953298e+01	1.720238630944579370e+02
-2.697924925285494524e+01	2.759222667306804055e+01	1.434315925931785216e+02	6.609777760002428693e+01	5.511758784695680902e+01	1.587025095458600674e+02
2.878222349104037292e+01	4.417976068738051509e+01	3.664356278640576647e+01	1.140412210246287543e+02	1.530923114427546636e+02	1.034688380806699683e+02
2.693916578747666435e+01	4.003878333125620514e+01	1.578762131346228443e+02	8.669071843937419430e+01	5.074659785093125208e+01	1.244694095953697968e+02
4.274674962403341993e+01	6.647975207139124620e+01	7.740006460827102330e+01	9.579987392239324606e+01	8.499117582406752547e+01	1.370975577011706150e+02
2.978382306124273526e+01	7.956027910027864891e+01	5.216197480615345938e+01	5.980654041177929514e+01	7.533895300451095522e+01	1.517131388207180009e+02
2.425262782223191849e+01	6.169054026339178165e+01	9.657674198294708390e+01	9.382836572053078328e+01	8.856216202224086942e+01	-9.381485287397008221e+01
3.706541992323739265e+01	5.452801078004601010e+01	6.432309475959320366e+01	1.186272070831503100e+02	2.083502346042919271e+02	1.934947186817491058e+02
-2.678580499196156239e+01	8.841412223100130063e+01	5.462558118490996861e+01	6.849141916317958589e+01	5.332835170188647567e+01	1.253558994938233724e+02
5.253673773318639917e+01	4.221920685265186535e+01	1.155811426801388819e+02	7.998149705549388955e+01	7.852550133395921250e+01	1.996216815498689527e+02
-3.761106802109249259e+01	6.099828145290579329e+01	4.484524314020737989e+01	9.344368317790646472e+01	1.054780791083495899e+02	1.148299654437579846e+02
6.496721861252660801e+01	1.345760719059941550e+02	6.101742854691569562e+01	4.451989851167851242e+01	9.533490249657518234e+01	1.728365643226004806e+02
-2.431203875908558842e+01	5.420866346873580710e+01	3.380106905100765857e+02	8.729498694889693411e+01	9.786585260443069956e+01	1.496230602139203825e+02
3.123507316370629283e+01	5.011194402088648303e+01	4.229971736565359919e+01	1.020007754495352685e+02	-8.357738693787757711e+01	1.402312532896664834e+02
-2.476538368897552544e+01	5.260946362339430493e+01	8.226085356799070780e+01	1.090146007880878898e+02	1.341005639558923690e+02	1.069180688450593095e+02
4.310593725960315226e+01	5.491111850258214133e+01	1.247737608896383534e+02	7.136009633389178930e+01	8.738280296507080891e+01	8.930416688236525147e+01
3.629325924563477201e+01	6.530959139920570067e+01	4.434668583558235611e+01	1.449101889785883657e+02	1.152178712202978232e+02	1.018104261456054616e+02
3.133025527287773926e+01	3.977678120055025346e+01	4.760897559014473046e+01	1.028218496197985559e+02	5.393638453767940177e+01	9.408840376070182288e+01
5.772241054607573574e+01	6.610919079618825833e+01	5.163198551289380589e+01	9.269935632129171665e+01	1.096653992639402020e+02	1.082437414072630162e+02
3.782509185474265223e+01	4.490403231353803193e+01	7.949451563887659233e+01	1.124962140268511916e+02	1.576583476832666975e+02	2.797222735169642647e+02
2.949607987193476788e+01	4.119995764320390919e+01	6.070624359272362369e+01	1.321349798532711191e+02	6.179598626412724371e+01	1.534026732853482144e+02
2.642326722011178575e+01	8.874242659417755874e+01	4.619375181015364973e+01	5.584069121586691864e+01	1.248424471084995417e+02	3.306046476274485144e+02
9.315217047184968635e+01	4.011143353156747793e+01	6.115522189143257492e+01	9.437753321744639834e+01	1.862184961704761292e+02	1.822380247727008964e+02
3.892589016444758698e+01	5.803767319027252114e+01	6.350422434517847137e+01	8.912404157962781426e+01	9.251908408302791997e+01	1.936748472736780968e+02
-2.388598775401105456e+01	7.123246170737257899e+01	9.360127492814419270e+01	7.686311577843433440e+01	8.874811316347374657e+01	1.512917692693418701e+02
-2.407061234288490681e+01	3.952686771131933341e+01	5.385732296209195624e+01	8.749858330587903765e+01	8.582826299899805633e+01	1.659703349631298011e+02
7.866442209744387526e+01	4.624246846404981426e+01	8.206433546176711502e+01	7.513681816299767036e+01	-5.478145766876466638e+01	1.341994609236595579e+02
4.127048076544406996e+01	4.426916059230288880e+01	5.293297923558217377e+01	5.230076147457337044e+01	1.101080889708389492e+02	1.141422977855373375e+02
2.668393358218176559e+01	4.928651373058006868e+01	6.198142101274476801e+01	1.102976723009783768e+02	1.323099599906280730e+02	1.193122009033818074e+02
2.865803904546907432e+01	3.824047722194751486e+01	6.682353368212997680e+01	1.026761882150609608e+02	8.259496547297209190e+01	2.408705966439587769e+02
-5.166823881041805322e+01	1.229829852253166678e+02	7.404530145978934286e+01	7.347894371229537569e+01	7.554718369939369040e+02	1.534168181239145667e+02
-2.601842208115991539e+01	4.923285210961140734e+01	4.633999117920515687e+01	7.209458805636631951e+01	9.146269518862632708e+01	2.017234942457582747e+02
-3.665284782613878178e+01	7.239818388033420149e+01	5.522593379400986890e+01	8.752200579776663858e+01	1.202642508241876129e+02	-1.246800128224617907e+02
5.236326371978754679e+01	4.862848663629405621e+01	2.009483271665355062e+02	9.247509211524219097e+01	7.199252734925717334e+01	1.995136594967571853e+02
-2.692455205766275483e+01	6.951078637978052654e+01	4.282521613613459266e+01	8.838976256028604439e+01	9.631239171994911885e+01	1.908586592562346880e+02
4.189910532788562847e+01	6.823195190456554826e+01	4.447456828088336778e+01	1.327472441266523902e+02	9.783535541949049730e+01	9.770663947030045904e+01
3.766458285831563302e+01	6.045607988757048901e+01	3.745126175416930181e+01	6.786576792701785621e+01	1.066970494065786710e+02	1.320848560218917669e+02
-3.592507285407616280e+01	4.767797769782907125e+01	6.685592941626283903e+01	5.884758827833100270e+01	2.198166709081974375e+02	1.247541232196064698e+02
6.905894449210555308e+01	7.434720397128295133e+01	5.211238765494243097e+01	8.275118932337497313e+01	1.173401052659557706e+02	1.321418031844826260e+02
3.411604259942119910e+01	1.083400293205943541e+02	8.892786484327135099e+01	7.519145893702592787e+01	4.014958098760657776e+02	1.459159257009989119e+02
3.116966318119721890e+01	2.986697084495956744e+01	6.990508137342047235e+01	7.608924220599307375e+01	1.785274224020047882e+02	1.107991952258620216e+02
2.524558933608122047e+01	6.593151913133310416e+01	7.423090664996303190e+01	7.911530121411605876e+01	1.771482139351624880e+02	1.013797338178808616e+02
6.187212624600488198e+01	5.544705396378476081e+01	5.987323990436574661e+01	6.368999935402820256e+01	1.146237346514872826e+02	1.399322176092991867e+02
-2.548679271196486695e+01	6.619653517351076744e+01	6.097277102023866746e+01	8.857926956995058276e+01	1.687281818390875401e+02	1.528072360548360962e+02
4.978607736481497170e+01	7.755591366545903043e+01	5.837623100801967979e+01	9.987461122036421557e+01	1.933415448719339054e+02	1.768831192927981419e+02
-2.141893833510154721e+01	6.508475264912297575e+01	4.835333105814594035e+01	1.086102079282283199e+02	5.318144100306859912e+01	2.158473063144122648e+02
2.780585078652130093e+01	4.860852046226322898e+01	7.161133604528561136e+01	7.569750295299813558e+01	1.240426964425389968e+02	1.852397707578583095e+02
3.724678243785914589e+01	4.989231220158557534e+01	6.837164512894148061e+01	1.386646814823696161e+02	9.390106572447859890e+01	-1.296905998382788141e+02
-2.709462265257813840e+01	4.454948880569678948e+01	7.057767439668691623e+01	5.805038232329356873e+01	1.031399984815146951e+02	1.184181680318531988e+02
-2.604899115465606840e+01	2.056204317187476249e+02	1.258905043433731947e+02	6.456873769148104714e+01	9.584536290244928125e+01	1.673742717271478284e+02
4.209925407277322051e+01	2.577416936122605762e+01	4.202533243638228555e+01	6.496475396691390358e+01	1.346011014824669303e+02	2.415700790744081417e+02
1.604118438196438490e+01	4.734153607801761154e+01	4.866930670394582847e+01	8.512513604861243266e+01	1.106450697077271030e+02	1.139319003630177889e+02
2.175705518353735002e+01	6.110023353383531486e+01	1.396400746900081344e+02	9.358101658640167386e+01	1.017284195779193112e+02	1.120262747252581619e+02
2.733775911616765697e+01	8.499117515443896309e+01	4.407604543172515577e+01	9.493683951770165663e+01	9.826792635259508302e+01	8.388899857807444960e+01
-3.447906024708952799e+01	5.820694977153084437e+01	6.390681016391906155e+01	9.698445551848401180e+01	1.840044372031052262e+02	1.230829643633889958e+02
-2.589330292525233190e+01	5.616158495735203360e+01	5.765433025033161130e+01	7.040131015501803802e+01	1.131653043920637032e+02	1.519463810841705822e+02
2.790049264200144918e+01	5.795890259313695481e+01	4.822625575526041786e+01	1.087806751232185150e+02	8.255494494353031598e+01	9.340284761740397812e+01
5.408583589094905619e+01	3.655653740926123163e+01	3.520605922095740681e+01	8.710017612014840438e+01	1.406887279490323124e+02	1.359190706318175330e+02
3.680874873880709686e+01	4.660494202661940477e+01	7.079280909790249154e+01	6.608258910774512174e+01	1.161486824918531227e+02	1.212848581848523963e+02
3.762319470445748237e+01	1.538563208879329522e+02	7.005776801978554147e+01	8.310304203821388569e+01	1.233577235426275394e+02	8.728944698321416240e+01
2.155974895163856786e+01	6.286810728901635059e+01	5.499745445566352231e+01	8.131455447850250096e+01	1.544073833347036668e+02	2.124321920308795484e+02
-3.171368050230168834e+01	5.399224611131290175e+01	5.698098782460627376e+01	8.960798942639128484e+01	8.182313796312288900e+01	1.349436009557830403e+02
-2.859791267628290967e+01	6.064057030055696629e+01	5.080566857617680654e+01	7.607009396572151161e+01	1.195775206714928345e+02	1.658550905096281269e+02
-2.612485853866255070e+01	6.572184718716422935e+01	1.398137853615048414e+02	6.648640964066814263e+01	1.284829313444291188e+02	1.448105071637987464e+02
4.509596181358983102e+01	4.768256377168530946e+01	9.619327708349550221e+01	5.169795402265413031e+01	1.046714070684625142e+02	1.169420542724075744e+02
-3.067038577556101231e+01	8.970174774724434030e+01	6.141935737351208502e+01	-6.030103449830166085e+01	1.703971612328016647e+02	1.403663742943122372e+02
2.948245680706054728e+01	6.216179250033012949e+01	1.074065849455655979e+02	1.116023539009501349e+02	9.515035846643455386e+01	1.141448620616547913e+02
5.858789662194741510e+01	4.902607055416375914e+01	5.222129323338421614e+01	7.464250044552706242e+01	1.041896766957540024e+02	1.132452162867735552e+02
-3.360085965189023938e+01	4.838514436079728398e+02	4.972899012487394543e+01	6.393776177581135300e+01	1.119105521817968310e+02	1.022667288220017383e+02
-2.430155979027098212e+01	4.555723064434740621e+01	4.565051964177935417e+01	8.461890224254022996e+01	1.888570607900145149e+02	9.966371995130536732e+01
-3.114159504319474436e+01	5.825561294720879602e+01	9.944245400089630493e+01	8.992051034942176102e+01	6.140308939590214266e+01	2.226593595917954360e+02
3.465519457915005574e+01	4.115311862823950406e+01	8.770506585366364050e+01	6.945334988257722841e+01	1.070491849624168026e+02	1.048405745518914927e+02
-5.824652473393053498e+01	3.186703229335698140e+01	5.116134898895487026e+01	1.402204412039039596e+02	8.475246998268356435e+01	1.264406350936017986e+02
5.412770282808673272e+01	6.814154640207028990e+01	6.517489448963286236e+01	1.100344052585057426e+02	9.028912140966447453e+01	2.558980649465983390e+02
5.311971642387764803e+01	5.234977129067880242e+01	9.299892338036687534e+01	6.521837304413548964e+01	8.581915798160230224e+01	3.216651184362095819e+02
4.914701444651495166e+01	3.898151442363521113e+01	5.731648872944494855e+01	7.420126254701774826e+01	1.047102832371036385e+02	1.466631544068886797e+02
2.747600738996841230e+01	7.843880674585507506e+01	6.974419817182388215e+01	8.729491503479401615e+01	7.589459485385805237e+01	1.068034692303853035e+02
-2.816314893266511987e+01	4.743649663980485798e+01	3.870306192204861162e+01	7.505988318695641226e+01	4.244300703971078548e+01	1.089043762156053958e+02
5.915852121256459384e+01	6.511466531771851862e+01	7.335133587855473536e+01	1.102680475144926930e+02	7.332436037250133154e+01	1.034817606573577109e+02
7.302782497539416795e+01	9.945675193992246932e+01	5.747586455469532751e+01	7.182381562959314181e+01	9.890544149244458083e+01	2.287566882460069735e+02
2.507819043915976920e+01	5.339379109744366048e+01	6.994262091642298174e+01	1.073064812346429449e+02	9.806183656796049775e+01	1.000225685461890066e+02
3.738073111009569516e+01	6.343174962693959174e+01	4.221018492784976672e+01	5.550536711581604976e+01	1.116852214015019200e+02	1.013380067946926033e+02
3.661320607632840307e+01	3.018481100604870804e+01	4.180693951591805302e+01	1.145958323558572403e+02	7.878680733833679994e+01	1.558173020117408782e+02
9.016848139173347931e+01	4.877954866092030528e+01	5.679216242396294234e+01	6.438065740929168612e+01	1.014605632120780143e+02	1.331552610366460669e+02
3.056957215517192239e+01	6.019764185877750151e+01	5.955974067702612018e+01	7.650324786855321690e+01	1.038236247965323429e+02	1.155643899006763604e+02
5.158649476499150666e+01	6.212693059351727953e+01	4.025456967534838526e+01	7.736273231810521622e+01	9.281929262910270495e+01	2.543633764820133649e+02
4.029314884869884139e+01	7.665160596942614291e+01	8.179034855147907024e+01	1.023713369008716398e+02	1.964038670870623093e+02	9.485161158180679308e+01
7.590122304821620958e+01	5.434754837975853548e+01	5.683808411254486970e+01	1.304735030541108642e+02	7.893354035516892964e+01	1.909339829737826335e+02
5.613632627688367904e+01	3.254392996009941186e+01	5.235983921465149393e+01	4.835888172315642208e+01	8.613816443641545106e+01	8.375941949826612642e+01
5.491121228971071133e+01	1.545746221937983762e+02	5.070427111318539914e+01	1.058797152188270729e+02	1.039974167689746167e+02	1.310929063935900558e+02
2.705028915565426928e+01	3.983279590511742896e+01	4.904141080830112287e+01	6.387451725622327103e+01	1.333005885286169985e+02	2.188198537079116477e+02
-3.301626060553939368e+01	1.008530166017925183e+02	5.272008101925035106e+01	8.904688060444094333e+01	1.331525573048956517e+02	1.437812830331590135e+02
3.477020584726314922e+01	4.052204589761107627e+02	5.744581242789600140e+01	1.371041411919877078e+02	1.804604634356646500e+02	1.448634324324067961e+02
4.545436469180603467e+01	6.247943766034109814e+01	4.560582699680029606e+01	5.711648117498854305e+01	5.934241321136863689e+01	1.572363080056302636e+02
3.500219361440409216e+01	5.229972421708008312e+01	5.223902169895613667e+01	5.353574881643397987e+01	1.108535006717682734e+02	1.090787437776253910e+02
1.659595790412257088e+02	4.346402468506020256e+01	4.983351408126377180e+01	2.111505667748792234e+02	9.103808607930560015e+01	1.378899127541857297e+02
-2.880315910240019051e+01	5.410141239813103908e+01	1.500350416323658749e+02	8.927420809496632614e+01	9.917600239798500183e+01	1.314314930347003951e+02
4.519876428812509062e+01	4.878933272816770028e+01	5.602379154913399617e+01	7.055676257400666884e+01	8.090467605547247842e+01	-7.642804785461537165e+01
-2.474939799431744802e+01	1.230331458096202937e+02	7.717097668150456968e+01	1.081425484649299307e+02	1.138882981360911373e+02	1.540069248545558480e+02
3.346987316392211653e+01	5.854710146548963934e+01	6.743691423890285819e+01	7.556534387286953347e+01	1.148073240560679693e+02	9.513252393197889489e+01
-2.904051816638707706e+01	1.162427231111966250e+02	7.161812814066853150e+01	6.686894316947025629e+01	1.661462968582546580e+02	4.410202886753151006e+02
3.398350153974249821e+01	5.051309370462417547e+01	6.546271844657908900e+01	1.177489208485289538e+02	1.122600250437116927e+02	1.544550523886304063e+02
5.197605102057885773e+01	4.499697596957970092e+01	1.063920507030013027e+02	8.349624694720885998e+01	1.338534939193924060e+02	1.544127345127113244e+02
4.511584055378319391e+01	1.930920810822526619e+02	9.240302587772180232e+01	5.794036747491288963e+01	1.296833373452964508e+02	1.385748688839915701e+02
4.470134052695464533e+01	6.832093018157280540e+01	2.363795293692892585e+02	9.517576060344661926e+01	1.503522480620134445e+02	1.178110998421154534e+02
5.889157070478272260e+01	6.188501527925268419e+01	5.971853819507227001e+01	1.245194779536251843e+02	1.079597820693759047e+02	1.800150636540154778e+02
3.204386166523345025e+01	9.116909807056744341e+01	5.773499285135586945e+01	1.178647195716410181e+02	6.180022121486746300e+01	1.261696564110726229e+02
2.574835568772142480e+01	4.486030073016049613e+01	8.196461343803694888e+01	9.831100673334827889e+01	1.065544716371783238e+02	1.687067212350018224e+02
2.408900852381640689e+01	2.680113212757357743e+01	-5.544600440543707265e+01	1.237527357951507412e+02	1.146952521492723918e+02	1.073415106617140822e+02
2.628251350306787870e+01	3.717382605172362275e+01	4.238524798936629168e+01	-8.676667381886349517e+01	1.144914283733541822e+02	1.732100246001823507e+02
-2.205137184741037615e+01	1.272340518302545291e+02	5.394182618325717016e+01	1.138712907192830102e+02	1.031590443983295700e+02	1.577780232764567074e+02
3.338223589672436731e+01	4.151868964448185295e+01	6.995623490850159953e+01	7.641597960343341356e+01	7.474103224466081485e+01	1.171736640994683114e+02
-3.109193023369003939e+01	1.228856417784379147e+02	2.282109219467127161e+02	7.826828966538461430e+01	1.709367714126253759e+02	1.050641376780591258e+02
2.142548950753137404e+01	8.401503427889309705e+01	6.348733566221135050e+01	1.453415869321695766e+02	9.042452371640347053e+01	1.689589126494250024e+02
8.122806418607032697e+01	4.888281526980836844e+01	6.550373721488750789e+01	1.213604796390623193e+02	8.864662758295425249e+01	1.384531353418585127e+02
4.668142111816751338e+01	9.254642516192458856e+01	5.313478544835899697e+01	7.701641699156732557e+01	2.616226224496353439e+02	1.041048204156947321e+02
4.731072494031226938e+01	5.504548788477410426e+01	7.484026594483567862e+01	9.006497175960005563e+01	1.866775656181918635e+02	1.185355911511052369e+02
2.318362104453200345e+01	5.058906832289933675e+01	5.354879938069043988e+01	6.346138965167668289e+01	8.091088806693085189e+01	1.829349641619571969e+02
5.266948838993940285e+01	7.156433382353498018e+01	2.587966242274040951e+02	7.326209632313224063e+01	9.481026953455874207e+01	1.917812205669674768e+02
7.965234158441626278e+01	2.194076428583542508e+02	5.969713430927308906e+01	7.092532296043071938e+01	5.329385989422120673e+01	1.553083529076015452e+02
2.972285772797911108e+01	3.600863100984688714e+01	4.965265050497168886e+01	1.083569275137607377e+02	9.200751245880833551e+01	7.509137479246489022e+01
2.482711824921324251e+01	4.642202713981281903e+01	-4.049857834320763317e+01	7.685430974377054270e+01	1.336383456318640981e+02	1.568416398454911302e+02
2.632863305933216935e+01	7.576078767871528896e+01	5.385911224035014300e+01	7.214764668076210796e+01	9.560572305377820612e+01	3.591667737115601540e+02
-2.976243376758660020e+01	4.031964471082793722e+01	7.989084799839149298e+01	6.231546063172233119e+01	1.562965046107023852e+02	1.225558996524802780e+02
3.173651683960606107e+01	2.164545994962093971e+02	1.141113872147948456e+02	5.705446065563941715e+01	1.278533939342102315e+02	1.538324656042106255e+02
4.572484640436702819e+01	4.753708586727830721e+01	6.043961353390914581e+01	5.733598762001937388e+01	1.348571357264931692e+02	2.152537122704292756e+02
3.758104982202397792e+01	6.698644319535792135e+01	5.924891134426140127e+01	-7.062921932629450339e+01	1.111468868127068816e+02	1.000788126889562335e+02
3.233722581458543743e+01	2.810255866282085080e+01	7.184823597838186515e+01	1.127591724891096874e+02	1.082929295430715371e+02	1.058691575766625874e+02
4.109975505999896939e+01	6.971411104017442995e+01	-4.170095440619314076e+01	1.033521376879181872e+02	7.741788358919808388e+01	1.238986799029207475e+02
3.502364058573014916e+01	5.597989151485887049e+01	5.507777415877460925e+01	1.259082111830818889e+02	1.320040074515227673e+02	2.082309602053128685e+02
-3.657076147330531057e+01	5.760596780365732172e+01	1.876725663394120716e+02	1.017955687341252684e+02	9.917200218136154888e+01	2.014758322457991540e+02
-2.615130157885437967e+01	4.957869573725852774e+01	1.445216230808554485e+02	9.069479659899862156e+01	9.447330290646756623e+01	1.420252823696270639e+02
3.275663182113927974e+01	3.640055917760274440e+01	7.733555329961754410e+01	-6.208599279145300898e+01	1.360354855492014110e+02	1.026164168629082951e+02
3.738836092918998588e+01	4.596651583361472149e+01	6.329662304146238938e+01	5.428724562447300883e+01	9.866718805022625816e+01	1.956673107966966541e+02
5.512612406636981888e+01	1.134973636708068057e+02	5.634434174586651523e+01	4.858391972935358893e+01	9.324330468795081117e+01	2.237955370459488051e+02
5.387105350862557174e+01	4.118616583978239021e+01	7.274988087486954669e+01	9.776849003653208570e+01	8.867364865509092908e+01	1.258230715642630031e+02
-3.360952649160375927e+01	4.359188443873738095e+01	6.589448591164143920e+01	7.641510789381166546e+01	6.465012123648391196e+01	1.528634630091218582e+02
-2.637470182772441873e+01	5.917518095628769004e+01	5.314872416832104562e+01	1.026204181232380961e+02	1.001278110023565517e+02	1.558904935221683274e+02
4.334686579856294486e+01	1.508310914513398586e+02	5.826105583790258180e+01	8.641835236288676469e+01	1.011492397484922634e+02	2.004815536272543852e+02
5.956633127958983920e+01	1.029447940392985430e+02	8.215329790376735275e+01	1.237959055830491906e+02	8.807324195553084678e+01	2.286360408592595377e+02
5.024936193670132667e+01	4.919750817878558280e+01	4.821256015607167456e+01	9.401585361601996738e+01	1.010201973385570540e+02	2.944642873662927514e+02
3.120129637792910415e+01	5.386623224821504152e+01	2.197855147238352060e+02	7.830526802781947993e+01	1.381734257866718281e+02	1.209152022818472005e+02
3.729228642257907467e+01	4.866229813196204645e+01	9.914152276095758509e+01	-9.097678689483859671e+01	1.457314792220434754e+02	-9.250320522944841173e+01
-2.234013189140084066e+01	3.874263225889704643e+01	4.924225107342959973e+01	5.046644579962036659e+01	1.085334195272391753e+02	1.490127534078223164e+02
5.844664367461670906e+01	6.555713316832213877e+01	6.595977515718459472e+01	9.860667316622169665e+01	1.229705657327734514e+02	9.994029105290805148e+01
-3.346273600445348961e+01	5.186132156058507547e+01	6.204734505624234231e+01	1.386048004323301654e+02	1.052371460392149771e+02	1.324922622305178095e+02
2.353139657562748610e+01	6.253690061154033231e+01	5.286727574598648260e+01	-8.288672932057647813e+01	1.102025967564902800e+02	2.406969001042983507e+02
2.845382598716282629e+01	5.376602697034111600e+01	4.227061325903977007e+01	1.098079912267196505e+02	9.548402259726829300e+01	1.292329889516959156e+02
-2.840765912517248992e+01	1.186388639416117599e+02	6.818591861306454405e+01	8.752627804057172511e+01	2.032204074692436961e+02	1.664270729834289853e+02
4.541818381469602173e+01	4.788327750637893132e+01	5.835845752850346457e+01	7.385219770330465394e+01	7.663669168633290951e+01	1.007205194883349435e+02
7.477575786347269116e+01	7.114342997560342496e+01	8.064077497773504888e+01	9.298093323222190065e+01	9.801222586400325554e+01	1.576589917664826430e+02
4.977414662518693689e+01	4.383361059511957336e+01	3.151687648174872081e+01	1.515767271284135234e+02	-6.029340378873664008e+01	7.660168502440572524e+01
2.736009290923754733e+01	4.579469053685044599e+01	1.200114555023315148e+02	1.005229696837532458e+02	7.706983314798726781e+01	1.354710169353623144e+02
-3.324948295865232240e+01	1.273087831564633774e+02	5.792298810014098365e+01	8.351849607907922746e+01	8.458670161600230131e+01	1.588011804703488110e+02
2.975955947630786724e+01	4.923771207901383917e+01	1.562926775326741620e+02	1.306150203310546090e+02	3.385171128840723895e+02	9.062397936674403809e+01
5.792758012439485071e+01	3.994016983281865407e+01	5.947821077919255117e+01	9.007855524238989631e+01	1.396281565136670508e+02	1.003371780234876667e+02
4.777404249149666526e+01	1.329441544951803564e+02	1.295715333477675699e+02	7.493945005968373607e+01	1.021681027775590991e+02	1.268312170894934212e+02
6.230541682376554036e+01	5.701685169475020132e+01	6.889267033297623755e+01	9.714333953726092830e+01	2.220615186048717646e+02	1.338788005773749603e+02
-2.764679621014335709e+01	5.682769038643922244e+01	4.808196194920568445e+01	1.283579848365233715e+02	1.123206480436185899e+02	9.718599061988916787e+01
5.830764260346246175e+01	4.073548188505991874e+01	4.664692465406032795e+01	9.934953541956751621e+01	1.029575483181835267e+02	1.980255819408702962e+02
2.957552351626721077e+01	5.984191401861559001e+01	6.094373830026272287e+01	7.941126071076708115e+01	1.384706287992937064e+02	1.603508582693714288e+02
3.557622800681935615e+01	3.533917070111730396e+01	3.088397731513828148e+02	7.388139031178785388e+01	9.943176878813808628e+01	1.902527162222815207e+02
-2.650760889700960732e+01	4.979045102530106703e+01	5.093942776810671802e+01	5.275720330429154359e+01	2.120727643117207606e+02	2.167392547771692648e+02
-3.007859648085009852e+01	6.200920725625818619e+01	4.031545560254143368e+01	9.453248810799682644e+01	8.322309681864850006e+01	1.448563807477697765e+02
3.080887809753615869e+01	4.357967752306495157e+01	8.398785264115466020e+01	9.335814440985001283e+01	8.153837282521192265e+01	1.466142674118430875e+02
3.237020561830377829e+01	4.842518486028208002e+01	8.964036333179605265e+01	2.194566420193893634e+02	1.279948911106560558e+02	1.729289601466002750e+02
4.994794213409721095e+01	4.057756996918770653e+01	9.164612873275038396e+01	8.514076928128217503e+01	6.909194022418915893e+01	2.293615540859746034e+02
-2.958551174285722141e+01	3.283185456109174538e+01	6.510292763785491843e+01	1.025665292011748164e+02	1.550068191286846684e+02	9.496304935621000709e+01
-2.715852983198361059e+01	4.075361977875937924e+01	9.321537402686654161e+01	7.734742300425476458e+01	1.059161019819013916e+02	1.448254061000640434e+02
6.370015479565260108e+01	5.699247013641988246e+01	2.924137833391509744e+01	6.267700146273752893e+01	1.691106219615501232e+02	1.961609828333142502e+02
2.749951080858272690e+01	4.546287220946611995e+01	1.102230885932915783e+02	4.902862256230973514e+01	8.825163290164502428e+01	3.161214846819054287e+02
4.941493073660518576e+01	7.437906136445698735e+01	3.651767453020870846e+01	9.639071232710797688e+01	1.417038245086654911e+02	8.344994788431043276e+01
2.060538072503683793e+01	8.350841604269608354e+01	5.655420190164586103e+01	7.317290879811278614e+01	1.510134547730328052e+02	1.092816813893519594e+02
8.373362417896447596e+02	4.342229875685989526e+01	5.242668492308784067e+01	7.414923135771968532e+01	1.885848947371550253e+02	1.620069274314850531e+02
2.614727755598342540e+01	5.727005046095435148e+01	4.372917800006167965e+01	1.021154039745142939e+02	9.837818920959374225e+01	1.628697537750275046e+02
3.247796408925702139e+01	3.950087093848657815e+01	1.037177529200760375e+02	1.412903001873829965e+02	7.673118826907780488e+01	1.031193075677322355e+02
-2.343024638465352893e+01	5.399154613763182198e+01	5.264805834884312929e+01	8.996775738147370305e+01	9.757322552659094583e+01	1.182441800966959846e+02
3.163007954563589408e+01	3.861899581755646693e+01	4.545428337876217739e+01	6.311633718434345042e+01	2.032658371218479658e+02	1.128277318356697094e+02
2.882472195074600663e+01	6.951294981263131945e+01	9.803453200754229613e+01	8.150560307129497062e+01	1.241166079175941661e+02	1.625003295930055742e+02
4.974026725552776895e+01	6.267773283025613296e+01	6.730552331828941703e+01	1.056709779321416818e+02	6.620235907911471429e+01	2.075205114624869793e+02
2.272385369043746906e+01	4.023213299605239257e+01	4.121775929740918798e+01	-8.335800027074478180e+01	1.208122739124209204e+02	1.400666010030320479e+02
2.886389834879090444e+01	6.280959337805315101e+01	3.833730739340531812e+01	4.495901094507507878e+01	9.781207328566382841e+01	2.291348112798005161e+02
1.336379012119364802e+02	6.762970738390040992e+01	7.452691500030216787e+01	6.131951025856410809e+01	1.035366366879443518e+02	1.621881971844508428e+02
-2.880527562065681835e+01	6.375569687501938176e+01	6.374909203442881278e+01	5.050900234287689017e+01	9.528056851923467718e+01	1.721694544971737457e+02
3.614117565593761583e+01	4.222182415505558595e+01	-3.102238817689850237e+01	6.315276064414182855e+01	1.195168618312709015e+02	1.776960145904137391e+02
2.809998659781443209e+01	1.286678346279278173e+02	-4.976132089211049703e+01	5.563145268624032980e+01	1.446144775632817812e+02	1.611877093572252591e+02
3.454618393593660386e+01	4.683042953601444225e+01	4.250276127979812912e+01	9.724884790814407154e+01	1.265768832937688160e+02	1.576996362314399676e+02
5.131278168996345812e+01	5.145144437215100197e+01	3.843445944086192156e+01	1.316318629326980556e+02	9.869563500016036528e+01	1.260777128476631503e+02
3.551713603930154051e+01	5.962616079189103857e+01	7.057540162114378290e+01	1.043590081918285364e+02	1.263487260124792328e+02	1.996359892815463013e+02
3.743609297589055274e+01	6.855160487379413325e+01	5.532015101596032025e+01	5.444863700611557533e+01	1.058534972110232530e+02	1.557969844367369205e+02
4.207112596590362585e+01	1.556685711132532219e+02	6.555649932056252283e+01	8.806832821931025990e+01	9.778312192565756789e+01	1.468453024713783464e+02
3.365617697248269025e+01	5.429545392174370022e+01	6.879844708061931158e+01	1.253583380041172006e+02	6.670454231174566928e+01	1.015958110021677641e+02
3.043838020202194627e+01	3.811421238319777416e+01	5.668843011574476520e+01	1.011595936272353242e+02	1.069395820891216147e+02	1.031404176582476424e+02
-1.880789645692472689e+01	4.659731206511109747e+01	4.117463584815645561e+01	6.997190324729892552e+01	1.374717306885368373e+02	1.570443813359915168e+02
-2.656883129123535525e+01	5.834295271148648254e+01	5.533383267050916032e+01	6.313947481825588426e+01	6.042181757505625228e+01	1.252521763981887375e+02
3.418615540430938182e+01	5.062816582889455219e+01	3.360901006036334593e+02	1.617627774897784150e+02	9.054846301046438839e+01	-1.311732660304837452e+02
3.829860509526464796e+01	6.308848774386049740e+01	1.973692265107975174e+02	8.294531245745587000e+01	8.394850633727112665e+01	1.070959242549129442e+02
3.608310973442608827e+01	8.592552297292601793e+01	6.110523726930975386e+01	7.748661126434399193e+01	1.649545410688952245e+02	1.172060113246869832e+02
3.523904906061589770e+01	4.849257767353492454e+01	6.266327124343023058e+01	5.006816011805065614e+01	1.242812481425660707e+02	1.693231341572457893e+02
2.262970916216281125e+01	7.158136152646218875e+01	7.043674028100033979e+01	5.614421804793374093e+01	1.065243869923486955e+02	1.523493773916519558e+02
4.658506539630421628e+01	5.114593746843831212e+01	8.392039627708706462e+01	8.046378892531653548e+01	1.017982765861013803e+02	1.106098355025581412e+02
3.442756103958207348e+01	4.182091509658109629e+01	1.040440450324009873e+02	1.061885402000200855e+02	1.265587429342553918e+02	2.580927555255399852e+02
-3.895455793002077627e+01	5.458333236397911037e+01	8.400259941582159229e+01	1.143013537867462617e+02	1.036821842161931357e+02	1.331202219730912759e+02
4.405290531625924189e+01	5.341626576319293207e+01	5.960730563701361717e+01	8.632730863966581580e+01	7.667443204524691680e+01	1.038392399054872186e+02
7.310302376058533014e+01	1.235939217042114109e+02	7.109737037366532775e+01	8.866395797260101119e+01	1.178908413919229190e+02	1.454776160754334455e+02
3.927984473897100060e+01	3.827765116872444651e+01	1.645613220867170980e+02	1.073447271595737931e+02	9.475167963579522734e+01	1.289199083565428623e+02
8.295146951650377787e+01	5.792711703529912626e+01	-5.345246979949756394e+01	-6.272028202974876621e+01	-8.536557098747961447e+01	1.668832921207722109e+02
2.875180519486254127e+01	1.491694612285929793e+02	8.202497690897580185e+01	1.382511617666970949e+02	5.357459406260921497e+01	-7.583805824290749342e+01
4.619950780656100164e+01	5.467324658256985970e+01	9.911211272560258578e+01	8.535110066433389875e+01	1.235742314653542451e+02	1.313347117868304110e+02
-2.882918164231377389e+01	4.267376598592604608e+01	6.430996850589050950e+01	8.312234782491434260e+01	2.155617625687673922e+02	2.228972470638303776e+02
-3.121916112596763071e+01	6.597975821197753987e+01	6.509899945529063814e+01	9.754002145813637981e+01	9.819503986569429799e+01	1.810523655528926952e+02
6.243347383694956676e+01	1.161601030186401005e+02	4.163451128604441465e+01	8.440080002635862400e+01	1.133502690318756123e+02	9.364531133369546012e+01
-3.310576405589292648e+01	2.793309630347136263e+01	5.674251770866429467e+01	8.966854531753813262e+01	1.138563150211145825e+02	1.072999849786126276e+02
4.924807542466451338e+01	5.941812050145431101e+01	5.346166796181415037e+01	1.020339120576841765e+02	2.230500279301265891e+02	1.429084300423016600e+02
-3.045953986015068082e+01	6.058805494530167124e+01	5.072371382142867446e+01	6.020963117014944288e+01	9.168279682935686026e+01	1.258443023924593263e+02
3.146927703912939478e+01	1.013293435733639711e+02	6.091935565938899799e+01	7.789488982152694518e+01	9.002509904956392006e+01	1.277549951246998461e+02
-3.529260063333498465e+01	6.914081176656229388e+01	6.069187714036338122e+01	6.426744115911253630e+01	1.529128705067190879e+02	1.877028512690907576e+02
3.833397075072016236e+01	6.213881558718531295e+01	6.113179365163570367e+01	4.895401116729448887e+01	4.539768286565755773e+01	1.272166785547142211e+02
3.333800024966426889e+01	5.748537652371409479e+01	5.402939209616127414e+01	7.071716908720662786e+01	1.019280403596166167e+02	2.520631792968208913e+02
-2.774305658213329195e+01	6.384721992678329627e+01	5.837541277176258347e+01	6.583685758538199195e+01	1.548288350471251249e+02	1.145532458855767430e+02
6.267668541455802966e+01	5.463302274132268366e+01	3.848748022329257878e+01	1.021535228882303983e+02	5.865324699487887727e+01	1.831694833640097499e+02
3.268437394822051090e+01	4.069211123069319314e+01	3.474525654151761245e+01	1.075229863002816870e+02	1.208299351654455336e+02	1.877209375476052458e+02
2.907428065504435821e+01	7.094643690112461343e+01	4.785846559663596622e+01	6.275145066844232389e+01	1.187781458662049374e+02	1.821253174528470140e+02
5.102689680277428153e+01	5.371387989625030457e+01	7.189551377771705631e+01	6.124780874758035054e+01	9.881293054372481777e+01	1.977753649807453371e+02
4.005799272375801934e+01	5.370098357460870631e+01	4.439046317111402828e+01	6.331130512968134383e+01	8.129216707178400725e+01	9.112171966347732166e+01
4.655648280898712699e+01	1.369754378513077882e+02	5.145950299535599015e+01	7.726056457988514126e+01	9.399124676287698321e+01	2.293094460915877164e+02
4.912738578879319107e+01	6.244144222015805923e+01	9.249761887653809822e+01	9.402429181346134612e+01	1.148653939345891928e+02	1.353043621513186565e+02
-2.515110761929675576e+01	7.174784442402670948e+01	6.237421979550944684e+01	8.849249862616025553e+01	1.102901662360837349e+02	1.046357594002392801e+02
8.553549150518773558e+01	5.576467826200108391e+01	4.762485386736909021e+01	1.268887060440844152e+02	1.158340138388181515e+02	2.252009882985869638e+02
3.067816858055547158e+01	6.417208707382359023e+01	6.696966850477993205e+01	9.502741310223187554e+01	6.838956254789047762e+01	2.403246773658462985e+02
3.517063367894196091e+01	7.418809943532856721e+01	6.136071225578610466e+01	6.946061789930377017e+01	1.429686445960185210e+02	1.605513073117681415e+02
-3.136584698368425705e+01	6.545122891246116126e+01	5.322212197054334837e+01	9.459483096497449139e+01	1.277655963087276945e+02	1.853360454880826467e+02
3.262524291398536036e+01	1.152861790374073934e+02	8.879385337227739683e+01	6.472839837666042229e+01	1.253850789664645333e+02	1.552078106462195706e+02
3.793129251963477344e+01	3.390836259749077186e+01	5.667679305680035640e+01	7.076289051309974809e+01	1.044635274401304912e+02	1.024717585738392387e+02
3.069523454227684667e+01	8.674293140582452111e+01	1.671244760593118315e+02	1.094744365275078337e+02	8.519038173356112509e+01	2.268497550615183229e+02
3.210279927527091104e+01	-3.699354120750857788e+01	4.501402412093951000e+01	1.194085714718353017e+02	9.567658154095281020e+01	1.576589088848296853e+02
2.345726079629508121e+01	3.795694693183330770e+01	5.344299310199828312e+01	1.063511213974388312e+02	1.109980948393880453e+02	1.534127767503237294e+02
5.915695154245159415e+01	3.916269982286632967e+01	8.116382726637364442e+01	6.497783518372628464e+01	1.005857767995795342e+02	1.184256407011817345e+02
5.479921222791167423e+01	4.190026890686881700e+01	5.803641402501713031e+01	9.945562129288867936e+01	1.063805256733340201e+02	9.868464716289895478e+01
3.296190557017656886e+01	5.420602721864731421e+01	1.539504232452536883e+02	9.699477678017217386e+01	5.937183525918356253e+01	1.338408469181135558e+02
2.629344744588270189e+01	6.518890290629288131e+01	5.976163449964599295e+01	7.467399484447582836e+01	4.422148125153513121e+01	1.329066580005225831e+02
-2.384506885800422182e+01	4.631686612824777427e+01	5.137281774499763287e+01	5.954490147511558007e+01	8.205601572365991103e+01	1.000161608988358353e+02
3.503042149681995454e+01	4.828495231937653642e+01	4.711529504021067538e+01	6.321831235322544984e+01	7.428306225337234991e+01	1.339877666362223749e+02
4.683775708667432980e+01	6.645868418570346137e+01	5.296276589919660438e+01	9.917987061417376538e+01	1.511391498340241810e+02	9.927132047302156082e+01
3.090331043159488189e+01	4.274587624144186293e+01	5.245597344933923978e+01	1.014093139906511425e+02	1.553280562914589211e+02	-1.087673419879428707e+02
-3.159433219337029186e+01	4.068388004816878123e+01	5.972454584677372935e+01	1.317639116927684313e+02	8.351075727862784959e+01	1.099848412638011297e+02
-3.137456113218299336e+01	7.359063347669020061e+01	5.202440405558502334e+01	1.161236146131812177e+02	1.016501156337334209e+02	2.281061484837429703e+02
2.934118357540965150e+01	8.172439018194690163e+01	7.534128653518379224e+02	4.516246588372380444e+01	8.360744531717278960e+01	1.586927625092324661e+02
3.114732663605217766e+01	4.716890774817679954e+01	4.759564477160831331e+01	5.618319247656094717e+01	8.605574849909773150e+01	9.412124614288211433e+01
-2.347487563990627990e+01	5.329005988371176983e+01	1.106813462035980677e+02	7.410644903156914154e+01	1.205445980903934782e+02	9.451056314339621167e+01
2.475678495512630306e+01	9.968889266568967855e+01	4.979696730309696306e+01	8.515697218147731462e+01	9.872288855854016276e+01	1.558652429517563860e+02
3.482954712896991367e+01	5.821239306702668159e+01	3.599644942064322350e+01	1.094555565233390126e+02	6.632250409998765406e+01	1.520347972849426981e+02
2.532600212604953072e+01	5.695695282108949442e+01	3.479479392518911851e+01	5.502466682879973092e+01	8.789884140424669567e+01	1.256392357629582648e+02
-3.147510680144997508e+01	1.308882307835734480e+02	3.413916766237539235e+01	8.854372708988456964e+01	1.605798566646241738e+02	1.110645342028361284e+02
8.057411788306687583e+01	6.462377672390159944e+01	1.169272376257185044e+02	1.576597923395871703e+02	9.084153756571959093e+01	1.735020290461486354e+02
4.566912138881612293e+01	4.019623182323717003e+01	5.823484638294125659e+01	1.467686777669497928e+02	8.655581766055469473e+01	1.270096542169577276e+02
3.020371949575671167e+01	4.825152034966554737e+01	5.404052102810866387e+01	9.347774049993942924e+01	5.716290975789161877e+01	1.290522784810066241e+02
-4.137439843951759144e+01	9.993809155559019075e+01	5.291486433108721599e+01	7.172158312314610384e+01	9.777646635659905883e+01	1.604787228591253267e+02
4.895774484414886274e+01	4.281317676461750921e+01	1.819877173193351041e+02	7.341259614794930144e+01	1.660845851028747120e+02	1.427967803283934813e+02
3.559357970685661599e+01	5.277587297663004051e+01	9.660922927448991970e+01	4.884458933585278118e+01	2.881348422098229776e+02	1.410013093433902327e+02
2.808676889202981286e+01	8.520667936996852632e+01	1.584280964610323110e+02	7.200026420057314169e+01	1.993390827290997152e+02	2.554677745604925860e+02
4.177836398643908211e+01	1.017224721617635623e+02	7.705707009063391411e+01	7.965481833786455468e+01	8.762410904613514617e+01	1.637692776979329210e+02
3.614879492912110948e+01	5.234428053031709283e+01	6.240204120351635453e+01	8.698944007334743844e+01	-7.204748037315417264e+01	1.548931833964991824e+02
-3.284175038523678580e+01	6.065563386746558194e+01	5.958341077167837341e+01	7.088207448969804148e+01	8.501079466154409658e+01	1.071416264065777000e+02
3.525067990526841299e+01	5.155873025561965051e+01	6.136063664065353151e+01	8.496663970258775578e+01	1.871667327293040444e+02	1.238003421755327622e+02
4.551091757798882043e+01	7.398329489549728066e+01	6.813838398405098928e+01	8.520394638739274740e+01	1.547386978783007123e+02	1.202314191940292005e+02
-2.473203592053544497e+01	5.714816678827007479e+01	5.540398452415139730e+01	9.404986948897904142e+01	9.562861007553257764e+01	1.220201076257564807e+02
4.214658133384754990e+01	4.753917519319837481e+01	8.197487031098779653e+01	6.538810127183276677e+01	9.828149919129434409e+01	1.089994945214813100e+02
2.786263672897846888e+01	4.004963867053147908e+01	8.276940375868471733e+01	7.287377720131713943e+01	6.298285822730014871e+01	1.066087584187842765e+02
2.253909616234457758e+01	1.965692932400635016e+02	6.983647802091883250e+01	5.215226153749208038e+01	9.044907513763388351e+01	1.058816984202165514e+02
3.770153628540427349e+01	6.648456772719281105e+01	5.122786413305001929e+01	9.891586867341494838e+01	5.869628962303570319e+01	1.476243838898436422e+02
1.203144786100650094e+02	5.130131258542520101e+01	5.491183188894978429e+01	5.039804877586588105e+01	2.324941090966735828e+02	1.053724143396479889e+02
5.119479398020172312e+01	4.884804706559969389e+01	8.525531581011023263e+01	6.988854541049119007e+01	8.524546581735852158e+01	1.543510120218900568e+02
3.096640328228281902e+01	4.491992614633549863e+01	1.064916227938662701e+02	6.730348345408479815e+01	1.200533095876105847e+02	9.555655203104197426e+01
-2.704845812976901698e+01	9.290390164042655385e+01	5.221697894100350368e+01	9.449661170217292749e+01	7.953527564375553993e+01	1.296156867837106574e+02
3.787881220826287887e+01	6.156303507116862050e+01	6.846552048572995375e+01	1.101765586609955108e+02	6.579890275477141870e+01	8.014160311396398129e+01
-2.584941319551046135e+01	3.647173567355577717e+01	5.468170664196365038e+01	6.445137931900134731e+01	4.020577012645043169e+01	1.447899915514360885e+02
2.966773391937624638e+01	2.903833157401800946e+01	7.446760052549555553e+01	8.291528898892876498e+01	7.618228767878079566e+01	-9.653950364689332275e+01
2.282275633000875814e+01	5.437374243868394075e+01	1.507184888370076692e+02	1.256188575154513813e+02	1.368043664580488041e+02	2.111868409866975469e+02
7.979288782203266805e+01	7.666918950914497088e+01	7.501307529024552423e+01	1.273033013159685964e+02	2.469736535499982892e+02	3.159507147872955102e+02
3.474073742278217480e+01	4.669573268411523514e+01	7.049978901645135920e+01	8.853520297109523085e+01	8.815879922523348000e+01	1.329602517070359227e+02
2.498862506960292151e+01	-3.856753071154216883e+01	1.886516154467389867e+02	6.268629389711478694e+01	1.044781914343970897e+02	3.299565477623535799e+02
3.381339258987234331e+01	3.519584139626542907e+01	6.651326660331748997e+01	5.763228463876859564e+01	6.674952307506204363e+01	1.759587658478568812e+02
-2.613107513250201208e+01	5.341331565948816973e+01	8.707873887313624550e+01	8.756548808614054735e+01	9.735037285115355132e+01	1.629743115463588765e+02
2.606318257475317424e+01	4.975434737938586949e+01	5.140718622615943900e+01	7.023290481735266155e+01	7.753804013800386485e+01	-8.797721975763866453e+01
3.487850148561604158e+01	5.994710501221642573e+01	7.464607605105500454e+01	7.936663599975200611e+01	7.575539114287812481e+01	1.774553755802195951e+02
3.173826506528994074e+01	8.084399854769904437e+01	6.579990635292797663e+01	8.603312607711009719e+01	8.613669755987214671e+01	9.919927101000581615e+01
1.151533619938568478e+02	6.167600496016055445e+01	8.931356628984836732e+01	9.840097979281354412e+01	1.329604389481162912e+02	1.794752394441109686e+02
-2.514323851164458290e+01	5.979149116881985293e+01	6.247984630688873864e+01	5.866420471447474227e+01	9.851155404087194256e+01	9.358941160199121612e+01
4.255233503578141807e+01	4.548272410044188518e+01	4.668362653409657526e+01	7.107318654524137003e+01	1.244474457630525563e+02	1.801274077225401982e+02
3.098588652970513024e+01	5.446527782060903888e+01	6.772605190063934799e+01	5.068820929041602596e+01	2.488940530948337084e+02	1.312782876619514525e+02
-2.687780807117134074e+01	6.639181390640689528e+01	5.337731952135255398e+01	-6.437331990180365437e+01	1.014016515362210527e+02	8.628879299341386400e+01
6.091314365632506878e+01	7.246751295547889526e+01	6.356991872656423936e+01	8.343815775495917819e+01	1.082557245491539675e+02	1.711824018284322619e+02
-4.025114330667013007e+01	4.658105190329047218e+01	1.085995878763964555e+02	8.413357183143286022e+01	1.877982084612067695e+02	1.564965313687243622e+02
-5.164375693453179395e+01	2.347252625360947036e+02	4.160067461115117737e+01	8.030414401057122120e+01	1.012563247676461486e+02	1.609313637637129375e+02
4.555344287617166543e+01	7.215587739080926610e+01	5.081258979690407074e+01	3.249440237926355621e+02	1.045354369559439789e+02	2.570885983093188543e+02
-2.831219472931683612e+01	5.722645386061198991e+01	6.661670817655405585e+01	1.943950260300696016e+02	7.277631264370005226e+01	1.381656007444764498e+02
3.308781592933313931e+01	5.925754284210048439e+01	5.462679934296913586e+01	9.398732966289593094e+01	1.020031663620545714e+02	1.375532649035033330e+02
-2.907873783959791680e+01	1.056009674432165468e+02	5.548822232956894851e+01	8.442417998353236896e+01	7.923392489035019537e+01	1.706436481055983734e+02
2.321663270563130510e+01	4.523560876869519376e+01	1.634558971449311287e+02	9.623491642294817439e+01	1.061810807706482080e+02	1.165673637549410984e+02
4.504418643168086334e+01	7.097441021193377253e+01	5.742663695026345039e+01	6.807435890110696164e+01	1.080949674814395820e+02	1.792591135800808786e+02
2.798498268718681814e+01	9.233683927649944678e+01	5.120709549987208220e+01	1.025032159931796372e+02	1.305687203013854685e+02	1.787512785038932748e+02
3.607283653111080923e+01	6.137018916301350657e+01	7.637923449064496140e+01	1.420674104974066267e+02	9.674194140425839805e+01	1.487710813674025303e+02
3.164645178286235705e+01	8.854569901475946381e+01	5.319542162226544946e+01	9.614267426017667617e+01	1.953205241918973627e+02	2.770906966141001249e+02
3.170443579689973745e+01	1.142882135159361638e+02	4.859550300663300249e+01	7.827917563035738624e+01	1.663370058227862671e+02	4.147554539827555118e+02
4.700876484248184539e+01	4.781357725563164962e+01	7.068931132841615295e+01	1.484544937603978667e+02	1.236622820867236641e+02	1.671620125466332354e+02
3.789356938419027898e+01	3.560892111455726905e+01	5.715186835777380736e+01	1.233419031459319513e+02	9.116322858309807486e+01	1.801846874710431052e+02
5.904260511271179723e+01	4.275130477180520217e+01	5.226315930252815178e+01	9.433263037106807758e+01	9.527776593724658483e+01	1.693949671385509816e+02
3.847736807884247412e+01	6.613068093378900869e+01	5.296499713593210146e+01	8.338066669669858300e+01	1.237195952111463413e+02	2.417709004026585262e+02
3.383959430504540222e+01	1.028466084469149564e+02	9.582181276661927427e+01	6.396560978291313404e+01	1.290638293307528102e+02	1.638243319976872385e+02
4.266062211507743029e+01	4.125345347970516485e+01	6.541450512985780108e+01	6.092201274867551319e+01	8.152200298098446751e+01	1.146501474086662284e+02
2.850232377252500626e+01	4.276063669208577522e+01	4.024306954488216803e+01	1.028640043765288681e+02	1.232529116442851489e+02	1.024099310653685677e+02
6.831489307766834429e+01	6.026991958735455768e+01	4.994124428089250500e+01	8.064425343187608064e+01	-1.330791555121886631e+02	9.048612912740405534e+01
-2.761011453651036618e+01	1.275185447523426348e+02	1.798639904704646710e+02	7.724466576859512656e+01	6.384060062421244197e+01	1.407923996729953160e+02
3.662080296900591492e+01	5.605249493924083737e+01	9.239053712648239980e+01	9.467030930638206598e+01	1.002059541496804087e+02	-1.071549642530969919e+02
1.213539128141121211e+02	3.839039729252367295e+01	1.436443895533120099e+02	5.677349521896947948e+01	5.556307978641137169e+01	9.378951247027782756e+01
2.463431533641323412e+01	7.740137140573106933e+01	7.147236842262819323e+01	6.889498067653090629e+01	8.108453475278595590e+01	2.443669908985909558e+02
2.415590263161972473e+01	4.434698485746664431e+01	6.020688224348190687e+01	1.754242343141697518e+02	8.481881061919887088e+01	2.296953417982834935e+02
5.322281062424797682e+01	2.025975583936248086e+02	5.172600430833731622e+01	9.319194981293020419e+01	6.230711673144149643e+01	2.274921474463529023e+02
-3.505012128500458601e+01	6.116682243535124286e+01	7.106321050266525674e+01	7.309227480997242310e+01	8.709824386838391774e+01	-9.779254070116009245e+01
-2.393025303051149777e+01	3.693951652874891778e+01	4.179621432473468445e+01	8.763122536028753018e+01	8.092595923632447352e+01	1.120111568204144277e+02
6.046867816199571877e+01	5.877413491085968644e+01	7.159596939166394236e+01	1.051014527952382167e+02	2.302800269753639668e+02	1.117948106831496204e+02
-2.581770675110493585e+01	6.817375255966744874e+01	6.261062200530277266e+01	7.169512980606883445e+01	4.138763192800775670e+01	1.268420287493616456e+02
3.891668323227829518e+01	3.617966852697812641e+01	1.011233820431019126e+02	4.969665440936750400e+01	5.064509446127914316e+01	1.210414606258227650e+02
3.348485661925028012e+01	5.907632337856718152e+01	5.839677001857564420e+01	7.895280474472477295e+01	8.234891078709897272e+01	1.040641493950092098e+02
5.551564403411977366e+01	7.185210820696917722e+01	5.614590653532157916e+01	8.638039209510846206e+01	1.113919349960275298e+02	1.022420391917462013e+02
6.416928613679618820e+01	9.372651415944270070e+01	6.586602729641306553e+01	1.056000715614849952e+02	1.358458829790632478e+02	2.490854427762047862e+02
3.843053044622569558e+01	5.995918519558941995e+01	2.231113845396423585e+02	9.517407136691058156e+01	1.382520369040658181e+02	1.193010987392691789e+02
3.776958341640253281e+01	6.419000038618294468e+01	4.890346202172248269e+01	1.251954889584956732e+02	1.033978817530244498e+02	1.406745796462330134e+02
-2.312559862290409995e+01	5.043402693058047248e+01	4.742525184550358119e+01	6.452308316094800489e+01	8.997030000647308157e+01	1.354887496621564367e+02
3.588368938823318643e+01	5.593269291502366514e+01	1.584443476730939722e+02	6.500355023988383607e+01	4.822254119755963586e+01	1.126079226272699714e+02
-2.430448006654393467e+01	5.760247424300493435e+01	4.309192692722821505e+01	6.311061249265640072e+01	6.879478957745953949e+01	1.377828524224454441e+02
4.091997887519515587e+01	4.434723092890376250e+01	6.572808218735900709e+01	5.492068062571239295e+01	1.237944861886810628e+02	1.901318423769051549e+02
-1.990859990643322419e+01	1.019674473665615295e+02	1.242541385630780155e+02	8.305227686923645081e+01	5.393566767860563260e+01	2.100060261156081367e+02
5.502276629210663117e+01	6.146406582920759831e+01	7.310479271871255946e+01	4.918885941746835755e+01	9.244235266497177861e+01	1.161421649783045638e+02
5.954231838662017395e+01	4.818742572439361993e+01	4.224193935248149501e+01	4.250111475906536640e+01	9.385048077075609285e+01	1.201074059540241166e+02
4.009708356984708644e+01	6.320872071299024242e+01	7.232894263506722154e+01	4.470759785677979892e+01	1.274159872397008826e+02	1.301288973110883944e+02
4.743970584859412298e+01	7.874671344880836443e+01	6.299954716990550452e+01	7.773818067965403600e+01	1.055378439725761694e+02	1.791867804270299871e+02
-3.311835819670248782e+01	5.315068918817597421e+01	1.499436371916785902e+02	1.162437302031408564e+02	1.042980251262778069e+02	1.509004419839790785e+02
3.500963589598022452e+01	6.199254802704560063e+01	4.121431607172478095e+01	8.889497261961750496e+01	9.643869177631550826e+01	1.606675551712154686e+02
2.856020428747826045e+01	5.388473159627648812e+01	4.974441393649147614e+01	5.471245804452270534e+01	7.338508271739698330e+01	1.014925254290026686e+02
2.544299395844596390e+01	1.412443629565403285e+02	6.431825307087986232e+01	1.802279092716899243e+02	1.121977032644871457e+02	1.091035717395780154e+02
7.512206151633289153e+01	4.971504799039274758e+01	3.640217025255337546e+01	7.079555510940492979e+01	1.274268457481488213e+02	1.015099441321659981e+02
4.942198935089238176e+01	4.527220727064570838e+01	5.127453292231334814e+01	1.428708777058699866e+02	9.270420946388301786e+01	1.008426961367637773e+02
2.483219107621597033e+01	4.215677726069972664e+01	6.943205067306845990e+01	1.351497087216468174e+02	1.545980487596283410e+02	2.326646741807168723e+02
3.527780491404605101e+01	3.672379282701400882e+01	5.907197405079453745e+01	7.085552431117092453e+01	1.412611985889883215e+02	8.230736526931511321e+01
-4.111178990944454625e+01	4.197609018836354977e+01	5.304378912871588625e+01	9.027122714648686497e+01	7.515415080751066057e+01	1.322408870060300501e+02
6.249540125516591615e+01	4.746182176002120201e+01	4.400768678191232652e+01	6.508552981976015417e+01	8.769823358669266611e+01	1.997537005364011691e+02
3.275682070613144248e+01	6.038148885970007740e+01	8.856973644574121352e+01	8.741521935965035084e+01	1.291614861701729637e+02	1.805588968662750062e+02
5.639253028864666106e+01	5.588723977863778458e+01	4.904320675122259843e+01	1.589931596228558419e+02	8.311586318660548045e+01	1.670337221233066884e+02
7.709868509763789746e+01	1.142756698872193226e+02	6.864153622615506833e+01	9.306167381774339731e+01	5.958578932685678353e+01	9.991749786287991242e+01
4.580757503997073599e+01	1.113189413413668944e+02	-3.926634917246421708e+01	4.017227316209111621e+01	9.440330142673983005e+01	1.121204166363665706e+02
4.351705673341621861e+01	4.411858324775381135e+01	9.323082820987468722e+01	8.335212482000910938e+01	5.564828826371846304e+01	9.548788870931460337e+01
6.182541072019544259e+01	4.972815415450496346e+01	6.028258693797454271e+01	7.507941216691492059e+01	1.080098290390366600e+02	1.785300561585373487e+02
5.602254280060696345e+01	7.537611420268129336e+01	5.924409569033102230e+01	8.963724838009358109e+01	9.011756413953825984e+01	1.188269984111598632e+02
2.846498466717556397e+01	5.866520136466062496e+01	1.377412064079319123e+02	5.779289465367812539e+01	6.797447376253225571e+01	1.009059992283855536e+02
3.306511724243828354e+01	1.032103069656140946e+02	7.330841968575487044e+01	4.917509825916368271e+01	9.300993151661380409e+01	1.266647802266200955e+02
4.065716436687451107e+01	5.117970008716127950e+01	4.904801049704565941e+01	8.924396242187482642e+01	8.913749509911059477e+01	9.215527784047500859e+01
4.198732411307867807e+01	5.389449312186808072e+01	2.298815882805183151e+02	7.658743388065404645e+01	8.307330649581261639e+01	3.401877725320023274e+02
8.087032741342942188e+01	1.112906524887102933e+02	6.155845285234426001e+01	5.577200389156827498e+01	1.172208006268725597e+02	1.089731649316750435e+02
4.635661183802915275e+01	6.221895654853202728e+01	3.436907879735522187e+01	1.229849880752941118e+02	8.121706638667423306e+01	1.571618413989403109e+02
5.295592779815660833e+01	1.120868142540508074e+02	7.419130566813801408e+01	1.115461280577433172e+02	1.413761369562934931e+02	1.574725051840250387e+02
3.664117048968974188e+01	8.551825138492611700e+01	1.583245467936803550e+02	8.400116996873488517e+01	9.430964932133369416e+01	7.809814315983297206e+01
3.309861514306239627e+01	1.254418140292699206e+02	6.260966656432252364e+01	7.875173086167306735e+01	1.221149082372768930e+02	1.402773459140615557e+02
3.913569641850813952e+01	5.063522528023118952e+01	7.615560057231748203e+01	1.003147661614043500e+02	5.334295203615571523e+01	1.230007674031667761e+02
-1.791829177675728957e+01	6.160047584229003093e+01	8.826002797933286104e+01	6.961399625722512496e+01	7.892862114562380782e+01	2.584079134384464282e+02
3.083330765132000195e+01	-3.790599519702566056e+01	5.722938838946907936e+01	1.322503673630806418e+02	1.178508560548171715e+02	4.753315173145371659e+02
3.940759075598998606e+01	5.275930258312111931e+01	6.722586343940666609e+01	5.423395801347363943e+01	-7.208490414747271302e+01	1.424616210577146376e+02
3.969963435968932686e+01	1.172920345009745944e+02	6.658917790712898466e+01	1.020099194091864376e+02	1.093988960993731894e+02	2.131687029436960472e+02
4.211378574112875839e+01	5.844510779750371654e+01	1.373150348925205719e+02	9.498693004508324123e+01	1.061628903793613006e+02	2.006502248089497300e+02
4.328992429760078409e+01	4.516473261112741966e+01	4.657596037432851688e+01	6.557740542278838802e+01	7.555496834979504683e+01	2.016296971366782600e+02
5.091648937007606435e+01	4.307063534965026008e+01	4.299801837767518009e+01	1.752056559680385135e+02	8.647890489363572897e+01	2.341609501292362836e+02
3.015888661695898065e+01	8.826894296264758566e+01	1.910172216312049898e+02	6.241961124127578131e+01	1.355859851808342569e+02	2.063897372339037872e+02
2.903800168926971637e+01	4.678175654860868349e+01	6.249485725922845347e+01	5.761623547828177294e+01	1.239782341237220322e+02	9.663952473933402132e+01
2.446768369582668967e+01	5.018170643205058212e+01	8.091705018803037319e+01	6.250819775906155229e+01	8.204802638797717407e+01	9.631823210057082463e+01
3.638911784666632343e+01	1.216894669584057169e+02	6.269027124182102284e+01	6.195837120355201932e+01	9.946442756893993931e+01	1.309562884005441390e+02
-2.176175822636592727e+01	3.456985635978266913e+01	1.181970108221593563e+02	8.525397598790361542e+01	9.104480494066801555e+01	1.822899756530457296e+02
6.109229084996213999e+01	4.364331622784373366e+01	6.582212719216043695e+01	5.915934998006686385e+01	1.038606805414771372e+02	1.390387306373860383e+02
9.173727486004305831e+01	2.420801660288013011e+02	5.474942312664941824e+01	9.043332727457783449e+01	1.059547249497426122e+02	1.302567280165640398e+02
5.019397582315354356e+01	5.934262564264823681e+01	5.603939241718678232e+01	6.739512283124568626e+01	1.317283229637321256e+02	2.000981622895917837e+02
4.288177638629721855e+01	4.129410696179569129e+01	5.598443490820898205e+01	5.926907403603805591e+01	9.042916534960673403e+01	1.525505559220007683e+02
-3.685237307214909208e+01	1.867987481297392094e+02	6.043454314581767051e+01	-7.862706045023412571e+01	1.072012827224994282e+02	1.438455296979185505e+02
4.596519080696592141e+01	1.273229696131006818e+02	8.697423372614080961e+01	6.950851115701038907e+01	9.702410503161959809e+01	1.044082046021857195e+02
-2.000044484507447251e+01	1.288101906604402700e+02	6.701692500364150362e+01	1.036364999447684170e+02	8.985453902434220197e+01	1.256089699209803143e+02
-2.122807676876896466e+01	5.618076536702945845e+01	6.490902173373494577e+01	9.241051647398509772e+01	6.626148382588793595e+01	1.941719717299688739e+02
-2.523476451502941131e+01	-3.629077320108537208e+01	4.498342587927509584e+01	6.934384113821677431e+01	2.369025263979902718e+02	1.393018121638995126e+02
-2.025969428442823528e+01	6.092859559218055665e+01	5.436789209759349006e+01	6.219037065383288621e+01	3.235344562959890595e+02	1.184070047846420550e+02
-2.425732361579457219e+01	5.126202412038348655e+01	6.368338105364666291e+01	9.231994465648686798e+01	1.198381866293407683e+02	1.038228344275455868e+02
3.052192373784714619e+01	5.868687407222152075e+01	6.812616009434925957e+01	7.471091124729103683e+01	1.373538669624639112e+02	1.113847064083710592e+02
4.963157356740278203e+01	5.475439296524795196e+01	6.191091140291052142e+01	4.414045602299783155e+01	1.351161777085219171e+02	1.112583964217518115e+02
2.836941120286507001e+01	6.527020007460829731e+01	5.567351312120752027e+01	1.633364066485249566e+02	8.432671144712118405e+01	2.144459672459365436e+02
5.567280634671604389e+01	4.521738707253987144e+01	5.256605412289764701e+01	9.035259770239622412e+01	7.770646826253229733e+01	1.263932460847106967e+02
3.917797485400571844e+01	7.849324960634690740e+01	6.223241642292256870e+01	5.574442373075357438e+01	9.757402516743118781e+01	1.619695307307800363e+02
2.985644912979434196e+01	8.347359414015058121e+01	2.385522829535350695e+02	1.053339535252475088e+02	6.082274931770174931e+01	1.380848483105746993e+02
-3.425452574722947929e+01	4.532285476346959285e+01	6.067046687405775174e+01	6.827000096144587360e+01	1.082452292932188698e+02	2.162700141731780548e+02
-2.977982828532190140e+01	5.596395239193279281e+01	-4.257589560768299464e+01	7.275161884520485955e+01	9.154489397319571253e+01	1.863661705572875746e+02
4.260901231406689504e+01	7.288156877363290675e+01	6.332096507970914701e+01	9.109759364615948130e+01	6.245643413753657569e+01	1.305289860252189271e+02
2.924753879817827240e+01	6.544559717360463935e+01	8.862344718765737639e+01	8.267622582601181591e+01	1.976612254915310700e+02	1.223439612339933404e+02
4.804641057600127851e+01	1.151297063250339789e+02	4.493139162106302109e+01	1.044367498771947993e+02	8.707287315560188290e+01	1.293863482638589630e+02
-3.761664170948974828e+01	5.217467909399189097e+01	7.044004005946204927e+01	1.244900979746752512e+02	6.330655682559740427e+01	-1.226876269609532955e+02
3.032470160659123337e+01	5.914335856231554800e+01	7.007068609184973695e+01	4.793873285215344993e+01	2.124043684882051366e+02	1.515098161370585785e+02
4.234774349908959579e+01	5.718656744309873119e+01	-3.639526229840708993e+01	9.374904751551022741e+01	9.094653492033580733e+01	1.001319245575068351e+02
3.577517399811595311e+01	5.003159567081005576e+01	1.036557085236295563e+02	4.315909372282937539e+01	9.557410589636734244e+01	1.408130674640420921e+02
6.224321705575038521e+01	5.592054292014181271e+01	3.515157410348466271e+01	4.466126553262152754e+01	1.590104427882158973e+02	1.224649174561858160e+02
-2.353351444830600059e+01	2.686518647880045307e+01	5.253733155933927179e+01	1.508808921968399659e+02	1.345178501945446214e+02	2.224739235381225342e+02
-3.596032320149583938e+01	4.656260431793310062e+01	5.495570435700777523e+01	9.523144967521054127e+01	9.603790440330001843e+01	1.121049179921342756e+02
3.466116265075039138e+01	6.479831554833131690e+01	3.974679909694652480e+01	5.002841438942954255e+01	9.292708902928080761e+01	1.380089208253150446e+02
2.973929645922607889e+01	4.273425593881896134e+01	4.825247323142788503e+01	7.577984310957039327e+01	1.714975635114762440e+02	1.330044198417741939e+02
2.365528143704969466e+01	1.152303722470468443e+02	8.176390826577299720e+01	9.113610749196506333e+01	1.213666379383672336e+02	1.556521385717936425e+02
5.005337831017625660e+01	7.351520884519946719e+01	7.179437060648272961e+01	5.495811407355203215e+01	8.852574835899467587e+01	8.603708753280611177e+01
3.245101746315782520e+01	4.310132180797668866e+01	6.747795279343192476e+01	8.755651377650320910e+01	8.732314074280330374e+01	1.601604946738486035e+02
4.694180233686540760e+01	5.782919773690313292e+01	4.575065721551710851e+01	5.211665079377820575e+01	1.565604203553232878e+02	1.616083835633754120e+02
4.050743490461022844e+01	5.155158847788205634e+01	4.372008717876764905e+01	7.607069242943910581e+01	5.788989821544375047e+01	1.567004837325084452e+02
1.278998986802089490e+02	1.380575304397547143e+02	8.476999342595749454e+01	7.840193029150178461e+01	1.122339678375146406e+02	1.802140054844750523e+02
4.033163988242409914e+01	5.367709439619520140e+01	4.114276941448409985e+01	7.876382957741351731e+01	5.985999156522886011e+01	2.690881213216017045e+02
3.603230027107932898e+01	3.896836124695033732e+01	4.754681932417199164e+01	8.738232021406476235e+01	9.988685995902937975e+01	1.075338378764259630e+02
5.828576445302793729e+01	4.054766942060227564e+01	1.685056673578766038e+02	5.853760762549136132e+01	7.740504798120633723e+01	1.764828004146348519e+02
4.734591892251056322e+01	4.349360190453629116e+01	7.004210542802086081e+01	7.486399430555900381e+01	5.291736036770601714e+01	1.617994073478676569e+02
3.358046478412492064e+01	8.269965431737502115e+01	9.789010773122917897e+01	8.032006132995826420e+01	8.745025297683513088e+01	1.160884956557767111e+02
2.655359961220392151e+01	8.789802490540644442e+01	7.276249589725749445e+01	1.148185152015413166e+02	9.049209725108589453e+01	1.322177433404046951e+02
6.206725366649150288e+01	6.485672824743920728e+01	4.954679497078942774e+01	8.881857664115956652e+01	1.029822188980678703e+02	9.551329766724576587e+01
3.259178271313199104e+01	4.563330536834057227e+01	3.570132126065340827e+01	9.053872952856522716e+01	9.941186398324761342e+01	9.731535996061096228e+01
3.150601000529842821e+01	6.067301083643710768e+01	2.719194250292292381e+01	1.057407942693060221e+02	1.093060263953499600e+02	1.162840960790077673e+02
4.688438601680423545e+01	5.931428261678447456e+01	4.584431536515319294e+01	6.504367047613838793e+01	6.098049919805073671e+01	1.174908857829066875e+02
3.927604558614255836e+01	4.408638725878991238e+01	7.391925570059925121e+01	8.204008928700437764e+01	8.081705216936873626e+01	1.431884485492296903e+02
3.927866231498359895e+01	1.442325832920171251e+02	6.115196195468863039e+01	6.371428225485493613e+01	1.006801508919938897e+02	1.360793920309565692e+02
3.034980234274512512e+01	1.771710235377789218e+02	5.367746161633625945e+01	5.497809569705542998e+01	6.854596585228401295e+01	1.369334720270150569e+02
5.806327309779041457e+01	3.491511329317604151e+01	5.691466150630787979e+01	7.793799192831005485e+01	1.155117230344297070e+02	2.129089820910639048e+02
-4.047104305019692561e+01	7.045001713515122788e+01	7.918150835707395174e+01	4.385612916013316465e+01	6.426017216751090189e+01	1.283464701830156116e+02
4.174253275939686603e+01	5.987293356524628507e+01	5.778792253661089262e+01	4.964617449829076179e+01	1.005691425336039515e+02	1.673288548473744584e+02
3.093800582511762798e+01	3.072064718097785629e+01	6.311262139335172350e+01	1.055809544027872846e+02	1.105685709171569755e+02	1.469314886175784807e+02
3.443676682709888581e+01	3.845139509994689320e+01	4.756738688658889203e+01	6.591298183905449548e+01	8.322351896189827869e+01	1.288273528350059109e+02
3.361698789989769409e+01	4.438584263752962755e+01	4.414582331010262095e+01	6.423528810305126058e+01	9.367154383766893488e+01	1.509808693522516023e+02
3.580017561872676879e+01	8.220283581313717036e+01	5.036212249256264784e+01	8.353000971379618989e+01	7.980631633725006679e+01	1.075884506158573828e+02
3.927417618943998434e+01	6.537427748779144565e+01	3.477885592627775679e+01	6.734194330889359037e+01	9.271943038434724826e+01	1.830836678131524593e+02
4.264871162957239648e+01	1.308257436565525325e+02	1.190000193332827223e+02	7.695598999433762799e+01	1.192694502639668457e+02	1.346780744096884916e+02
3.905883298355983868e+01	5.721584441579006608e+01	6.328572490049844390e+01	1.378413832842879287e+02	1.284089640046852594e+02	7.914071426791022645e+01
4.292793665648221690e+01	7.413140956878220322e+01	4.519950485804920248e+01	8.813107268287014051e+01	9.798472846427348770e+01	1.605543437299031098e+02
6.630247040892035670e+01	4.788647888249175821e+01	4.873297171639507752e+01	8.346341029528974786e+01	5.742556365231769178e+01	1.003749104776661909e+02
1.007503514718727615e+02	6.947225417314037088e+01	5.664371512352393268e+01	1.205806911946198596e+02	8.923555307489618826e+01	1.365363684715317163e+02
4.210041496812448258e+01	6.934818454034071067e+01	5.568490456380902032e+01	1.119305969734139268e+02	8.726560035527423054e+01	-7.102821757427277305e+01
3.539674217245308085e+01	5.777225682503291893e+01	4.991815904983737795e+01	8.064428700538616113e+01	1.338601496627723293e+02	1.198886048658986283e+02
2.757929861187439613e+01	6.089049569907200521e+01	5.349597327543496306e+01	4.967996599348478526e+01	1.833188708197379242e+02	1.325293497984617375e+02
2.956981777068863337e+01	7.042851065444537539e+01	8.260351268372158984e+01	6.677416833734275770e+01	7.580624890903018809e+01	2.825308360788980622e+02
2.895965829180710571e+01	3.797810147458796592e+01	4.081765948077003259e+01	1.151160807099621621e+02	6.428356061924255016e+01	1.430977293202837757e+02
-2.312756702645411266e+01	6.194320669200529039e+01	-4.156069187154758282e+01	8.829385495569680131e+01	7.339588836266561600e+01	1.213035907642122879e+02
3.437072368755701035e+01	1.145165165547218464e+02	7.324968625532996214e+01	1.035858601449579481e+02	1.845154836482625456e+02	8.077018890885496205e+01
3.122603654235389570e+01	3.208941907599470511e+01	7.302985667702286321e+01	-4.213272381664928190e+01	1.507718282644463272e+02	1.612420520298462350e+02
3.704781233210792379e+01	3.937635775278774730e+01	-5.836874755317862906e+01	1.371252348067497451e+02	1.137998266010101531e+02	1.309800964403847274e+02
4.082659690166030231e+01	4.832294099782495067e+01	4.795715905342890295e+01	6.542339038681532770e+01	1.135099004106192808e+02	1.802432517786879771e+02
5.168171247254988998e+01	4.786002572551992529e+01	1.009226264343006818e+02	1.555444037493785174e+02	1.256465357580096764e+02	1.330892595248425323e+02
2.598665302367958319e+01	3.114801862930012888e+01	8.960391478189781367e+01	8.287944772708506491e+01	9.010801980907976372e+01	1.182770707250909794e+02
2.922461140959871173e+01	4.139252319599838614e+01	6.556886233133725739e+01	5.140993736189556529e+01	1.006499437802876855e+02	1.592848951348944979e+02
3.939543330304215374e+01	7.880863839053084519e+01	4.831665812778560110e+01	7.577816687557081821e+01	8.480725029880592558e+01	1.301758778696533057e+02
2.838945466568838327e+01	9.479542309264377309e+01	3.967995443382414322e+01	7.043357555938186465e+01	5.485722545308737352e+01	2.024689513247170680e+02
-2.687292483695310708e+01	5.132466254865796884e+01	7.468827396360863702e+01	9.844764046414556447e+01	8.586760400243521474e+01	1.429180061693829487e+02
4.208981845328494842e+01	5.665650100166951830e+01	6.874530102481340066e+01	8.933306718857329543e+01	3.832135540179573354e+02	9.250626481071347484e+01
-3.593657168821856374e+01	9.277374804515643802e+01	7.110224302688948228e+01	6.788606135644540984e+01	9.819291198743984239e+01	1.255781429060201901e+02
-2.288452685596950431e+01	5.212212571404562311e+01	6.380613472539231878e+01	8.632720348386547471e+01	8.539400648739497512e+01	1.613525565752467230e+02
4.080108630177630857e+01	4.749110526194751003e+01	6.167340930364728990e+01	-5.330657202799533678e+01	2.117630190924973590e+02	9.173192549607473723e+01
2.448404990064640785e+01	6.602435524324044991e+01	7.187201803147189594e+01	9.788102315689312150e+01	1.390858455732345078e+02	1.550990490152046277e+02
3.370832150458517873e+01	5.731958234123591467e+01	4.867143928907749739e+01	1.239489958671413632e+02	1.035379475954679833e+02	1.765413715912318366e+02
4.108311998434633949e+01	6.095566300085220490e+01	9.237230179547387365e+01	7.963634039749200610e+01	1.098382567828255674e+02	8.963097038729760868e+01
-4.303038428003567617e+01	4.001046083067206638e+01	9.807630275068544279e+01	5.512954630277425849e+01	1.647798639121564861e+02	9.818862441123749818e+01
4.055641564763340767e+01	1.980153057632553839e+02	6.633938970983140848e+01	9.557352034682038777e+01	7.799404187591598259e+01	1.292527575430294746e+02
6.023797433933007284e+01	3.707472387807666081e+01	1.603433569492596860e+02	8.531410418827729814e+01	1.073659940191500368e+02	1.903225651577770350e+02
6.400306878436360591e+01	5.524151231371960336e+01	2.201751565314752099e+02	5.308429870427661257e+01	1.113016443023904145e+02	1.247740272729593016e+02
-3.372631004043039127e+01	6.633417854051909046e+01	7.162389849029476352e+01	9.411014345360200650e+01	9.972449167928674285e+01	1.359283546774605327e+02
3.908804007552464554e+01	1.252785368881738179e+02	8.081594356710265004e+01	6.576384181435446408e+01	2.887958775089924188e+02	1.172370653237933738e+02
2.600956394349875112e+01	6.247836574295929069e+01	7.583361689451561460e+01	9.593924093035265344e+01	1.157346696199637535e+02	1.494141651064344671e+02
4.189181761431265016e+01	3.446289931688264829e+01	5.664101430846572782e+01	8.217914115904008554e+01	1.065663203414614202e+02	1.243145171411925816e+02
3.477865182421506063e+01	5.074025224319148464e+01	9.266398045210038958e+01	5.338361872802839514e+01	1.952198537327018926e+02	1.656043266432337191e+02
6.361362617659761298e+01	4.359054504166908828e+01	6.660995332721755346e+01	7.727896303552449808e+01	8.546549553225105456e+01	6.728342055112909748e+01
-2.944040401591074030e+01	3.944024812930932455e+01	1.093072979284474684e+02	6.724465315425793221e+01	1.061429970975699320e+02	1.344127827313830323e+02
2.796802543572938404e+01	1.184811444604710573e+02	1.103163342812392500e+02	7.877877417196700094e+01	1.314845762575158972e+02	1.775762131763744094e+02
4.885030821391258371e+01	1.320793845560537250e+02	5.378159886740246520e+01	1.088348788969103254e+02	1.246521125942845885e+02	2.149320280527094837e+02
3.146683999991377689e+01	1.104650721272540324e+02	4.982636065606095599e+01	7.909718012025987832e+01	1.044111188247936752e+02	1.015959659015799730e+02
3.557448281123156164e+01	4.621025619428073128e+01	4.959418584194160218e+01	7.187357589374184386e+01	1.094413918609492242e+02	1.393306921676420984e+02
1.354860498193276896e+02	1.225531508534165255e+02	6.579223442031569391e+01	8.010027361714169558e+01	1.118217497528209350e+02	1.087920186965406373e+02
4.370737776956573128e+01	2.983119814685517568e+01	5.004265063346518616e+01	5.169054756237319737e+01	1.291643981544791018e+02	1.643993932278406191e+02
5.618471531815872311e+01	6.856774886346825326e+01	8.719852090894660535e+01	1.126011821669235502e+02	2.030215482083264078e+02	1.932553534414682304e+02
5.145385867947988601e+01	3.834887075786491550e+01	8.480976205463370832e+01	9.224703488230707649e+01	7.469396021013024267e+01	2.091041554884392326e+02
3.714032730515210545e+01	9.783129171628026199e+01	3.279152087393670456e+01	7.530244541714179718e+01	1.382697324933270124e+02	1.529326976622159009e+02
2.161299204903233573e+01	6.947205990169567258e+01	7.295982856917019888e+01	5.579805111511219451e+01	1.202974656704936507e+02	1.080589391881095196e+02
3.452057626430446646e+01	6.064171567723720813e+01	4.149543238288266878e+01	6.146661914186113762e+01	1.492708444214260908e+02	2.542375508235698476e+02
2.722012538249797231e+01	6.883019589720602482e+01	5.322407728004580463e+01	8.996537168875808277e+01	1.540453245853863677e+02	1.471529036995173954e+02
3.349053943451875170e+01	4.892943116779664336e+01	4.509246207590414457e+01	9.367434681774524563e+01	8.771425611228613661e+01	9.326045621242882078e+01
2.709822996437582177e+01	5.821989297283062115e+01	4.441389546863323545e+01	9.897700965600766665e+01	7.957411697393155237e+01	1.551875492350340551e+02
4.860319468859224656e+01	5.139487620773449095e+01	5.396530937680542195e+01	1.199617513753260027e+02	6.613859615452516039e+01	1.291761007353230468e+02
3.171879258253558476e+01	7.459573819216383583e+01	9.481289911640764956e+01	9.200220789909243990e+01	1.164619101445837828e+02	2.191304456901080187e+02
-2.310673829291011927e+01	9.499543775661207690e+01	8.262727875760307938e+01	8.295462135837698270e+01	1.173134105957008586e+02	1.227944306690821605e+02
2.933708292198026868e+01	5.300012287510843834e+01	3.749184455811130334e+01	9.393089970739063688e+01	9.341041164347680592e+01	1.087539747702568889e+02
-2.453559953676098360e+01	5.572065543137446042e+01	5.866303558110735850e+01	8.422620386514567770e+01	1.089493645716599701e+02	1.080288464392394303e+02
4.580815758402874849e+01	4.920451239912555508e+01	5.527016940261699318e+01	6.326910757097442684e+01	8.285811786984926641e+01	2.075065696637334156e+02
4.801049047203241571e+01	5.954085945083848230e+01	3.603127129869712064e+01	8.068589878446472596e+01	9.819846991631472122e+01	1.163120571880042036e+02
2.279630942889603773e+01	1.367449541774355737e+02	5.207723852896345562e+01	8.746313708963729994e+01	1.030166201728347914e+02	1.213338221482242574e+02
3.640080888778725665e+01	1.580009751576179440e+02	7.365397788233505594e+01	7.508756917178799029e+01	1.409852993459928712e+02	1.106429391876835382e+02
2.274296417802273851e+01	4.417329281635767302e+01	5.196510340204193312e+01	6.047221126402965297e+01	8.807744804443790088e+01	1.660524812422765706e+02
-3.818760220294573315e+01	5.660393378679746235e+01	5.334997263095317521e+01	9.850932460398578883e+01	1.445558624858087455e+02	2.661634421252502420e+02
3.400038398707302179e+01	4.748108031152882091e+01	4.841162022294908240e+01	5.845468635422597714e+01	1.047150367265310109e+02	7.707200258411369020e+01
-3.570579921259048461e+01	4.440717990012055338e+01	4.723123351359570421e+01	1.282681309658429427e+02	1.512722959011651085e+02	1.858184488182757548e+02
2.671889003233081183e+01	6.349631165277609313e+01	4.807111020780205735e+01	6.048070906812498748e+01	1.234181873568779366e+02	8.355247546647858314e+01
4.137802256788226174e+01	1.241912054645432590e+02	5.509862253709953706e+01	1.255753963707498144e+02	1.084290840293905660e+02	1.637073708432768910e+02
3.727152623861911707e+01	6.211435806245081181e+01	6.894183081314332640e+01	9.436557817648723301e+01	8.483232983376524317e+01	1.286024542436091735e+02
3.140646054482182592e+01	5.252560384537574123e+01	4.225391067102207643e+01	8.056331167148016448e+01	1.300555108567167224e+02	1.625954468609157288e+02
-3.890790682602325745e+01	1.150303470861539097e+02	8.931436506986258905e+01	6.147368307956574540e+01	1.162531032270715201e+02	1.279308774973304708e+02
5.562501031103777649e+01	4.126581443755084422e+01	3.557437729122158032e+01	7.375562167542011593e+01	1.855759865004807807e+02	2.757326557531045523e+02
2.966320921025138091e+01	4.216546466120937708e+01	-4.036513888312554599e+01	1.030572711206352494e+02	1.207140273188171022e+02	5.657167328775146871e+02
2.155126671011275619e+01	1.364984001080569271e+02	5.751930330279620307e+01	6.436215867428983017e+01	1.087506513534801940e+02	1.399307943034533821e+02
5.465868845924001818e+01	6.246805193030365189e+01	6.669398624113810570e+01	1.194398085289307403e+02	1.345786136348012576e+02	8.375982892256529055e+01
2.283657669520562550e+01	6.943524779792309687e+01	8.531578204940015553e+01	6.456856293234862676e+01	7.479337146171329209e+01	1.160712863665737871e+02
2.989078053753654274e+01	6.346912441824888873e+01	5.933077186703578576e+01	6.968304944198581552e+01	7.937781900207147601e+01	9.431763616514524529e+01
-3.529680394315392533e+01	3.627525785478540854e+01	5.311840408310107620e+01	7.641578786125643319e+01	6.110214750094951341e+02	9.322269607101527811e+01
4.266627973921708161e+01	3.946356257050515381e+01	-3.884788389152836885e+01	9.971677206271273519e+01	1.528735397438577479e+02	1.526423949680015539e+02
2.647261781824875371e+01	4.847024792132842208e+01	5.464623578340003718e+01	4.460920485514926526e+01	1.013302052349767024e+02	1.125964577932325170e+02
3.340683117563845173e+01	1.138023884613010779e+02	8.660690668475292853e+01	1.090714623972636446e+02	7.645814008882666712e+01	1.155349016219253571e+02
-2.818476708235384010e+01	5.238606946146192911e+01	6.841037740839109915e+01	5.511902214986501036e+01	1.182883039144878978e+02	1.580642287604828198e+02
5.767024167968618542e+01	4.419444020396676365e+01	7.446024064724645086e+01	9.953655102611618588e+01	1.827306196137353140e+02	1.395685764487227800e+02
3.005102443184583194e+01	5.699102400503571175e+01	5.117069943973340429e+01	4.303406726549498984e+01	1.093617348351584724e+02	1.191103346409372108e+02
-2.704261104070761590e+01	1.188561814934703165e+02	4.131707539259699047e+01	1.025065874686450371e+02	3.143499920162731769e+02	1.056245715173718480e+02
-3.291754175963894369e+01	8.324147148652895112e+01	5.860584829553409492e+01	4.306413654723547069e+01	1.211895960489690367e+02	1.239169626293817856e+02
3.891262920116263047e+01	8.717240226776057455e+01	5.852694031430934274e+01	1.089770117121819624e+02	1.569012820139564326e+02	1.556637393223943775e+02
3.371068307519259832e+01	8.010447702732915332e+01	1.016555785926099276e+02	5.777487048308034900e+01	4.942933226890421849e+01	1.547531362079581925e+02
5.225739475008096946e+01	5.043216758960255675e+01	6.090648999759265081e+01	8.033897805642963874e+01	9.074635205691134843e+01	1.272165158680811885e+02
3.498715697106475631e+01	5.497634247864692014e+01	8.629109360714537047e+01	9.171478482782926278e+01	1.543302834623280546e+02	1.139657867141366978e+02
4.422955695459248915e+01	4.338078549214910140e+01	6.721244636594305177e+01	1.113894654323921145e+02	1.399798210883903664e+02	9.505873972646463699e+01
3.141101041541210037e+01	5.000769929090626675e+01	5.018524316608720426e+01	7.930978088526087788e+01	1.163410053175751102e+02	1.003855604173920142e+02
3.486256003211801868e+01	1.111489831778078639e+02	1.386406303365004078e+02	1.145876555885357249e+02	7.346375167449615162e+01	8.784340145154824597e+01
3.127800722957926993e+01	3.208126765768167132e+01	1.115706518607890416e+02	8.313157826292059838e+01	1.456409404187308496e+02	8.608095203549548557e+01
6.122518496225476525e+01	5.175201991889430531e+01	4.689760826704632990e+01	6.402979325550404610e+01	2.217765956235008105e+02	1.264399030151957106e+02
3.977498734687586079e+01	6.401607910947205937e+01	5.579810067071115753e+01	5.438184894218466070e+01	2.703607546827416286e+02	4.930176160135257390e+01
3.587295689330922244e+01	2.909989509888668024e+01	4.767457041321442546e+01	6.793009926975393853e+01	2.011991464117573685e+02	1.803089743588398051e+02
3.686677883515242371e+01	8.780802510976205610e+01	-4.403116521225057056e+01	9.351180510154559045e+01	1.585616464112259791e+02	1.396786383072536353e+02
3.538360421066600736e+01	5.771201234688586368e+01	-4.357494198181169764e+01	8.142795932490615485e+01	2.344222863168401148e+02	1.265536803547432214e+02
2.595837086547773964e+01	1.710381206208726894e+02	1.325199827246693189e+02	7.873811397858321470e+01	1.134466942008781132e+02	1.021903851230891718e+02
4.197029572520754925e+01	4.513115385885670605e+01	5.164730332774450261e+01	7.496048013416942979e+01	7.203610949717040057e+01	1.275186181597295132e+02
-2.859120628923960084e+01	5.189806750558232551e+01	1.326779935516033220e+02	1.031898006401987971e+02	8.528840833853655568e+01	9.208202716910641072e+01
3.808389647241320120e+01	5.315413962668756653e+01	7.876318234491112946e+01	6.432841492469158595e+01	9.906980211906081024e+01	1.607400510979382204e+02
5.965647913957042192e+01	6.198950309827364435e+01	6.647505461850272468e+01	5.810837573400909406e+01	9.695318863245465479e+01	1.816477644263451907e+02
4.281823667408088596e+01	5.074032475171244272e+01	3.706970804375276174e+01	1.459827501920950397e+02	9.048675661632296396e+01	1.447570132306126709e+02
3.180220882511676095e+01	6.977758485925120624e+01	9.608492829595360263e+01	5.891501303966893488e+01	1.271249545155201872e+02	1.365210639898425882e+02
3.088210778658551092e+01	8.664357357011814997e+01	5.820986414207872173e+01	9.433379828192238392e+01	1.250942935927817388e+02	1.387731690662984363e+02
3.853483428158434521e+01	5.839995299568177956e+01	6.270987937489423558e+01	1.058071894874164087e+02	1.526328495807287879e+02	1.150835902682139533e+02
-2.523392409714586293e+01	6.502498508196173077e+01	6.889963115518301606e+01	7.892130983314389425e+01	1.221464372800459017e+02	1.394432939092136223e+02
3.089869713403646045e+01	1.017564825562989057e+02	5.715903228640077316e+01	6.441951593721366010e+01	1.010614166034275740e+02	1.192614242713561055e+02
3.641343065582586291e+01	5.048887854882020321e+01	1.756257137428964370e+02	3.984996927736018080e+01	1.514776339871872608e+02	7.086232530297596099e+01
3.586287466693509174e+01	3.627229578324319448e+01	7.454700114317117254e+01	5.180251254663707527e+01	1.512662031779868528e+02	1.064385980947901800e+02
2.513454521241123985e+01	5.055526794072636676e+01	5.761030328873746953e+01	6.670705272606657843e+01	1.060440115976780362e+02	2.442251010682811341e+02
2.989242266176118079e+01	1.144842393862639938e+02	5.899083850490531944e+01	7.914579187828397266e+01	1.084006112243425690e+02	1.327032785278975098e+02
3.414340009252626373e+01	9.748708686907907861e+01	6.001391448695884634e+01	5.790636502696995080e+01	8.011105133277774826e+01	1.695452339418414454e+02
3.647227469510826836e+01	3.021877339450432842e+01	5.820282741601282339e+01	8.304189392340599341e+01	2.405637908633618167e+02	1.246071065768036448e+02
-4.006026778101708175e+01	5.024753478248798899e+01	4.231502476980514871e+01	8.133523547949596377e+01	9.663523514339989617e+01	1.091660346665770192e+02
3.266783274667343306e+01	3.968390667948322914e+01	6.283969919687549321e+01	9.781237325877418698e+01	1.631936628774342637e+02	1.646516545619342082e+02
5.607178921173386499e+01	1.255623227650416283e+02	1.188618848990599162e+02	9.458268373066688639e+01	9.026269740271290232e+01	1.466091666349582567e+02
3.992529408470343810e+01	5.543684488892084516e+01	7.725997325705326091e+01	6.155698059859921756e+01	-9.318519578177999563e+01	1.810547634981214458e+02
3.710791582877568828e+01	3.458840073721604114e+01	6.402571583880461503e+01	7.687139988976045402e+01	1.262898107528969263e+02	2.448169741958556926e+02
	3.261444094285230477e+01	5.639291503165939190e+01	8.160709049304004736e+01	9.611598140471640761e+01	1.188548427322020586e+02
	8.990492790335258633e+01	9.956230709875252671e+01	1.036420730141929738e+02	8.140035523585370925e+01	1.356424824205741686e+02
	4.193801641286414394e+01	5.599939949764682012e+01	9.812910389852621051e+01	9.920529315091042122e+01	1.545856223686709541e+02
	5.911589935315973321e+01	6.927497114118767740e+01	9.561099534540046818e+01	1.093920011376537502e+02	1.178247317760300206e+02
	1.296612149836709023e+02	9.224749673377043280e+01	8.896274851051187227e+01	9.567181854902777616e+01	1.143622691596623753e+02
	7.194585858962079783e+01	4.562082874365127338e+01	7.712410370464171194e+01	1.191453270651430927e+02	1.316950171605083142e+02
	3.337756631295089704e+01	5.640147613996305154e+01	1.125086808062914514e+02	1.561645639705087376e+02	1.635887207601296893e+02
	3.960671672847558966e+01	6.865130828004494390e+01	5.526288561349654316e+01	7.649097900071070910e+01	1.088273333416199051e+02
	3.879474912746720605e+01	7.601018329025194475e+01	6.898592703866897580e+01	6.259900914705236374e+01	-1.451469491649250472e+02
	1.074273796888316213e+02	7.395537326366662967e+01	6.328930194674937582e+01	8.123407857422490963e+01	1.828533668092022140e+02
	7.888253961983723173e+01	1.259210733409780545e+02	6.344904321198179531e+01	9.099432794494376253e+01	7.199613135102140404e+01
	7.140922021219408578e+01	4.926543060648995009e+01	5.413709336868446798e+01	1.182419492816096778e+02	1.099753070327220428e+02
	3.839137429439882965e+01	6.400607196057104886e+01	7.854262574973354560e+01	5.553825956459096602e+01	1.280774099912096347e+02
	3.794809749952614197e+01	1.114405879711947449e+02	-6.331070167906195678e+01	1.397519976586771691e+02	9.182093952599404929e+01
	6.939885000218224320e+01	6.023514317483324731e+01	9.286998674978725887e+01	7.645856795561273600e+01	1.010308044590495484e+02
	4.930626261950626343e+01	5.312028740240169356e+01	1.093700531238379199e+02	1.457577539553837767e+02	9.399763612769922361e+01
	7.225550346719577988e+01	6.378630360233516683e+01	5.936487101190613913e+01	9.756760629758292680e+01	1.297580674256120403e+02
	3.650089095835066360e+02	8.784220281405706032e+01	5.515639784011999325e+01	5.191258116082844509e+01	1.198294074371169984e+02
	5.642078549448761748e+01	1.915500592672347864e+02	8.977772054067183660e+01	9.757046692519280384e+01	-9.549114472893680272e+01
	4.840276311654302077e+01	6.280082232980272750e+01	1.011165920788827322e+02	1.321961659902913766e+02	8.608304342754078675e+01
	4.540089833360533333e+01	9.965665307754660773e+01	1.083674972474426710e+02	1.220377868643468986e+02	1.457027109693826787e+02
	1.246183933745096084e+02	8.123855182178594703e+01	9.067963171884132123e+01	1.172426979874973654e+02	1.674588219157156743e+02
	4.932484605854661908e+01	8.213749095779111542e+01	7.537318271182876117e+01	7.089202804955212400e+01	1.007396609156576375e+02
	3.593504633954674432e+01	5.243761557823341235e+01	3.988899415583819774e+01	8.981666943831621097e+01	1.630459134170860409e+02
	4.635907494634422932e+01	6.121493818900843564e+01	8.448933417292295189e+01	5.422769627517597968e+01	8.562176197150824919e+01
	4.603210009076143194e+01	7.885603014443498182e+01	1.282026132849447606e+02	9.063110584000787640e+01	9.750537098952754889e+01
	1.166432677750674856e+02	5.253362944114945776e+01	6.469026305310484304e+01	-6.904767319122339586e+01	1.920053035171580404e+02
	7.851486058595817497e+01	3.818864963221641062e+01	1.040281671393606615e+02	9.540190684148498690e+01	1.701160331770659013e+02
	5.052079808382841009e+01	6.100724482506807078e+01	9.637408738295137312e+01	7.981854411089229018e+01	1.050170710866871673e+02
	8.270680868449711909e+01	5.969313558557029609e+01	4.818642521462121664e+01	6.838664880409680791e+01	1.326178098083018710e+02
	5.047854492398676740e+01	6.112375350858194167e+01	1.057625000646994522e+02	1.165904838857924375e+02	1.569228801920448859e+02
	6.369918595164520525e+01	7.250891272075006100e+01	7.794796979343911403e+01	9.815463606664764029e+01	1.424747584160201654e+02
	5.530873062287797381e+01	2.132576454877182925e+02	7.610920632014493492e+01	8.864978003252136318e+01	1.014038788374696054e+02
	4.190993366987811442e+01	3.893987532651968309e+01	9.277198150335897253e+01	7.079578963901198563e+01	1.960497334082732550e+02
	7.857398277968944456e+01	6.514735676922425966e+01	8.061079107393344145e+01	7.423430262788851053e+01	1.226408939256040327e+02
	6.014098302932299589e+01	4.790289850024357321e+01	9.356064880383119942e+01	1.153044531351327038e+02	2.038009513393556347e+02
	1.369887717813811605e+02	5.020061084506632199e+01	4.506580369817135079e+01	1.075957159266102963e+02	1.484235613596688381e+02
	9.129446529081781136e+01	4.117110917208478327e+01	9.623568993122960080e+01	9.088357361327416584e+01	1.191561789694969917e+02
	2.398991396484005634e+01	6.835269948627497172e+01	9.164444585629217954e+01	1.058259492224244696e+02	1.141109694584505121e+02
	5.690919751178353891e+01	2.634978900814606959e+02	7.433977297408732454e+01	5.625198442747033312e+01	1.508418348354593945e+02
	4.183561201035950461e+01	4.455557573754270351e+01	5.818834253184984817e+01	9.683549151307602187e+01	1.289825843693807883e+02
	7.177904970352011560e+01	7.223438920258838891e+01	1.011830700474001361e+02	-6.000461696085420016e+01	1.679587326911511411e+02
	5.958415250307466238e+01	1.573719160671896020e+02	1.255540321560146282e+02	8.769532640621478947e+01	1.231398653418757903e+02
	5.948523472388467326e+01	-3.612917673617430836e+01	7.355870938581286111e+01	1.307230928740870581e+02	1.511736399396470460e+02
	3.038626427176903988e+01	5.609983745810970390e+01	-6.459645766267385625e+01	8.868043687455583779e+01	1.557471347945386810e+02
	2.626277896980516857e+01	4.066220769638415788e+01	9.515129873582942821e+01	1.222119541385812340e+02	6.540384274478408599e+01
	5.155506752511968216e+01	5.256631730744404507e+01	8.548240400493838820e+01	1.156935963778501133e+02	1.774284900174882296e+02
	5.220073560887574615e+01	3.895473100593099502e+02	5.194413934477748995e+01	1.103072101170072301e+02	9.859469421023186442e+01
	4.090064514528863526e+01	7.886171414659996515e+01	8.999769124310149948e+01	1.073753545381804599e+02	1.649587219531383653e+02
	4.806873518890880348e+01	8.741513682645289407e+01	1.236656613054031908e+02	1.095991603239023817e+02	1.596561185021603535e+02
	5.208398573644814178e+01	4.868862490193878045e+01	6.783364053921417280e+01	1.084091607351492286e+02	2.522058293586792672e+02
	2.856100766895076504e+01	5.961348293111223029e+01	8.103908434072771172e+01	5.448196048668467739e+01	1.352880425540014073e+02
	6.261791819636354006e+01	-4.809215222699897652e+01	4.816805543102054088e+01	7.338298432023223938e+01	1.140167725283043154e+02
	4.600238116187211546e+01	4.804882846388188966e+01	7.737481940987763096e+01	1.812535414584106945e+02	1.573394777347944000e+02
	3.677204000628491798e+01	1.642181216886383197e+02	8.426003654953117916e+01	1.259392037505753592e+02	2.116809054706755262e+02
	4.215440072180413011e+01	-3.962851041056462975e+01	1.026711515311284160e+02	4.070958024872039971e+01	9.076277994502261492e+01
	5.154297050124716861e+01	5.640078096524798923e+01	8.995574534850483417e+01	8.922985209619413638e+01	1.207069723047405176e+02
	4.206259484308463215e+01	-5.327241474319796311e+01	9.917021227529426142e+01	1.055741509941750707e+02	1.315850205742816570e+02
	4.449268578142730490e+01	6.031930004220266284e+01	9.147890692733408002e+01	1.018674642091013425e+02	1.229164662799844194e+02
	1.342931634169075039e+02	-5.262452972998302414e+01	8.953178622714031576e+01	1.363371773020644468e+02	1.160165220050143944e+02
	6.811413610083351955e+01	6.196595778647598252e+01	5.294067705881013808e+01	1.192867469496156048e+02	1.775483693661429641e+02
	5.464452972642440898e+01	6.018299317308466811e+01	5.202666647014103773e+01	8.938736504312116438e+01	1.620637629836464839e+02
	8.267516096775077017e+01	7.502898048304625434e+01	1.349415117853919526e+02	6.579364170952176494e+01	2.161322356842097179e+02
	1.242185320156985711e+02	5.851526440418573571e+01	6.130700813522417292e+01	6.649577985178548545e+01	1.200125262502535719e+02
	1.279535613150595879e+02	6.574448376281839046e+01	8.071975829371102407e+01	1.107027367556385684e+02	9.437409259008124707e+01
	4.656678929789378429e+01	5.045891773947484182e+01	5.554701822784006282e+01	1.082622850653468589e+02	9.100576622090711965e+01
	5.017565270801713950e+01	9.303284445965560678e+01	-5.387445017295663519e+01	9.758349249643767109e+01	1.739092137971212821e+02
	4.308890500937420143e+01	7.116539133722888266e+01	1.027257212026149915e+02	1.031076757122177270e+02	2.068985667146054652e+02
	3.686455950676387516e+01	1.014005807069328995e+02	9.287771147645125325e+01	1.459416326779860640e+02	1.196947720299787932e+02
	6.084798752443781211e+01	4.238710644800135441e+01	6.307301851847098106e+01	7.927210436874108268e+01	2.943884914441209162e+02
	1.274011994611180256e+02	6.250696389600345526e+01	9.009685070011603614e+01	7.681048960645577495e+01	1.722460560893168804e+02
	7.351332093196123196e+01	8.660546641140304303e+01	8.045818241250726999e+01	1.151081094102787716e+02	8.547019984352040467e+01
	4.416319455547458972e+01	4.899167530756096767e+01	5.524934364756960292e+01	1.277182905022394834e+02	8.879450560105156853e+01
	3.120083413134908668e+01	4.460643500682797224e+01	9.318168781231516107e+01	1.029328507663915531e+02	1.366344772878363472e+02
	6.821162078226696224e+01	4.295844822698810361e+01	1.336799346154001000e+02	1.067795139214225344e+02	2.080031272092213044e+02
	5.321623905491053108e+01	5.052760979534676977e+01	1.274152833642818052e+02	1.191216611936382321e+02	2.062312245408917022e+02
	4.606960452257422389e+01	4.749789411725912913e+01	9.161550983965669559e+01	8.860508294391038930e+01	1.155605702766817160e+02
	9.253388695671590369e+01	4.235390293098983960e+01	8.114148517394768589e+01	6.605563373915610725e+01	1.096364932554520379e+02
	6.857264857270095604e+01	7.004389686075158750e+01	6.908720339668272459e+01	9.801479737077416132e+01	9.408462214256213940e+01
	8.309988199054464530e+01	5.671376630048232670e+01	7.517523697105480096e+01	1.217942871520205586e+02	1.226830834738434675e+02
	8.180374628636759837e+01	5.161593467299103111e+01	7.593300027800677299e+01	7.132909649974051547e+01	1.572595294198484339e+02
	5.173864634099603421e+01	4.888829905412483612e+01	1.071150603840401487e+02	2.362769721609335249e+02	1.087863249270668859e+02
	3.549172280886526210e+01	3.679934090080189435e+01	1.044701761076246669e+02	5.557476446042709739e+01	8.313194192185817144e+01
	6.705241854895456299e+01	3.584222013331705625e+01	6.790295749887711452e+01	6.501117939566603354e+01	1.656032932969392277e+02
	4.216143085029111148e+01	5.984740391816076510e+01	4.542027111977964893e+01	1.419199041794082632e+02	9.878501508023759925e+01
	5.607410255610607663e+01	1.058643448381229746e+02	-8.529224190171997577e+01	7.638283296218158114e+01	1.375579462982840084e+02
	1.247795996294297538e+02	6.062656057967913625e+01	1.911293542179719793e+02	1.072124776444906900e+02	6.927820244674812500e+01
	8.210539214812243358e+01	5.493300943261627367e+01	1.071822413224682720e+02	1.011832480268150647e+02	1.179769799895729392e+02
	1.195696627839197959e+02	7.573654285351774718e+01	1.008222769308002569e+02	1.183846005799555172e+02	1.571680133833879438e+02
	5.737775992342752573e+01	4.926593583064166637e+01	5.485415902711525149e+01	1.637208539209861442e+02	1.067947162810720130e+02
	4.613771870911644157e+01	5.786007410803944850e+01	7.054587571418939262e+01	2.303238230586559894e+02	1.288624090893598293e+02
	5.532318425225358283e+01	6.453449003945375750e+01	1.105554616356223789e+02	4.875863835124948054e+01	1.060026028291008657e+02
	4.615445029718471659e+01	7.430651838152371624e+01	-6.264334909022642250e+01	9.932039810132273772e+01	7.479773235297750489e+01
	5.523136516383070216e+01	4.534405934444676944e+01	7.572228590844663643e+01	5.343860333679821650e+01	1.781049289403962632e+02
	5.627238967255143365e+01	6.436645787591518797e+01	1.268347052992236996e+02	9.243853744298374409e+01	1.190552652685164077e+02
	4.233668226870716467e+01	6.716539155163177099e+01	1.126968724732781482e+02	1.152745806096058487e+02	1.477576431641062129e+02
	6.340566361402015616e+01	7.330439395940437919e+01	1.160297789188538360e+02	9.950894375307716189e+01	1.374321450279682892e+02
	6.885341312982909301e+01	7.285340084049207121e+01	1.365654872958522787e+02	1.296709094960210962e+02	1.561719493639808150e+02
	5.903104510087530343e+01	4.490456281590898868e+01	9.094241771440459843e+01	1.051461701889334535e+02	1.031204541694094132e+02
	3.695336354036411564e+01	8.579901175118003209e+01	4.827387431095122139e+01	1.728004435114117427e+02	1.683074853910759430e+02
	4.285533385226286640e+01	7.322995013745456561e+01	8.447730137624665758e+01	1.087787640697071652e+02	1.735401515776189569e+02
	3.158479745187969456e+01	6.351651744816707179e+01	6.299619614622167063e+01	1.331921044017559552e+02	9.478722982210811665e+01
	7.159999116187586310e+01	6.647205536108376123e+01	8.902367034628736064e+01	1.185400923551426189e+02	1.296024431348228632e+02
	5.313792785464256241e+01	6.992623941948491506e+01	8.734537748363359810e+01	1.955092637605698656e+02	1.272109422283241145e+02
	5.225995672196577146e+01	5.897213194206999276e+01	1.334193162927817013e+02	1.027636759895978287e+02	1.404842872427714724e+02
	4.795628032329899781e+01	6.137528923525240288e+01	7.514493837889570216e+01	8.110726047674212680e+01	1.146099599608972284e+02
	7.167962464048493132e+01	5.258645549335683711e+01	1.805613737088207529e+02	6.068585590909930971e+01	-7.893084522849781592e+01
	1.034700363037138260e+02	5.302050457172301634e+01	8.298223869860251511e+01	1.208101468989368357e+02	1.997940045660284909e+02
	5.137724007747427635e+01	6.972512359247704694e+01	7.587927440798094381e+01	9.577104042234070391e+01	1.554362482065137385e+02
	6.053403389103130650e+01	1.860447435546848283e+02	6.593329684543502367e+01	1.158938491615821107e+02	1.012353319180516991e+02
	4.976679258606617395e+01	6.026942821112761806e+01	1.054931035297909006e+02	6.453153619157392029e+01	5.676797505695208912e+01
	5.602601397385180348e+01	6.080646299451296244e+01	7.669361211556667968e+01	1.723057448545620787e+02	1.488489533386374433e+02
	1.190863854400943893e+02	5.815679207576397403e+01	6.667391968359416410e+01	9.104705695007423571e+01	9.310412236878056547e+01
	6.970740310932060879e+01	7.288816945718120621e+01	9.353718831620410867e+01	9.417453314872705050e+01	1.111056583263852531e+02
	5.854692494880598730e+01	3.590987205871480370e+01	5.604824642653704103e+01	1.397259441145044718e+02	1.613691170732963656e+02
	7.137621957165664810e+01	4.611085890966582923e+01	5.425844447943278226e+01	1.229884679993949419e+02	1.079844368268334591e+02
	-6.243526694047108805e+01	2.179200218399031712e+02	8.659312872716930087e+01	2.442061103411771512e+02	1.002126138388652663e+02
	-4.496794310698923880e+01	5.340949334726985853e+01	6.564283871707952756e+01	8.240270375888697174e+01	1.013511657566241695e+02
	6.793904811919375675e+01	6.981209278451893852e+01	9.328977405277623802e+01	7.301924331243911581e+01	2.013795187414431496e+02
	7.619250531494742518e+01	5.021622374661072286e+01	5.496895178294882101e+01	9.340963936556568115e+01	1.492118467597148026e+02
	5.516178113002928995e+01	4.739690596488174634e+01	1.020642615138716849e+02	5.548286879336298938e+01	2.102138203247806985e+02
	1.474723323613274601e+02	4.979501167744311374e+01	3.763960410890020825e+01	1.170050601009823197e+02	2.190946895006416639e+02
	4.738017529884851342e+01	4.468654438763305592e+01	9.916980233171803150e+01	8.943197782678761598e+01	8.258502617886148300e+01
	4.923241786161521816e+01	8.266394127906120559e+01	1.032389781833596913e+02	9.431346610054795576e+01	-9.627846494791957355e+01
	5.157240196708705327e+01	4.008806603406354441e+01	3.981313123151709021e+01	4.979314963614223188e+01	1.185732754983884405e+02
	5.020103178635316965e+01	5.248378774946255731e+01	5.396241886671449350e+01	1.006234376538429274e+02	1.685767545485156802e+02
	9.647594144975266772e+01	3.245188714588479684e+02	6.093785499094668978e+01	9.174967734422729393e+01	3.929462248100049919e+02
	5.862444545974336307e+01	7.233057116555079347e+01	6.476301753174881526e+01	9.775454330587116658e+01	1.664521272684351345e+02
	4.719997180583892060e+01	5.916456909874713688e+01	9.012419415497832631e+01	9.429140721307712170e+01	1.015109235169800712e+02
	1.250494223390242183e+02	1.997392939018516813e+02	6.584235758118377646e+01	1.918344811459245705e+02	2.439356303983034024e+02
	2.105601453802667891e+02	1.091920942787625251e+02	8.938305761443126585e+01	1.813429161691197464e+02	1.345690658195483422e+02
	7.307677008255210183e+01	1.726381245103999333e+02	4.024258739156339857e+02	1.198555719286768237e+02	1.295905668851441135e+02
	6.002357483409777927e+01	5.604316777611671085e+01	4.880793800418171458e+01	1.003051888904691680e+02	2.244812547346390659e+02
	3.654941016907596918e+01	7.810362484385666448e+01	8.785005832621342847e+01	9.266964698899774078e+01	1.722241445909149036e+02
	3.421347400244362547e+01	5.577853620494377651e+01	7.171842557407187257e+01	9.059579322448476546e+01	2.152597370352310691e+02
	6.772185726815695261e+01	3.087658666525943474e+01	6.191079056818131221e+01	2.126800252113173428e+02	1.140450220011015432e+02
	5.172256556168958497e+01	3.398929578844231969e+01	1.078136227641739282e+02	1.056090246002057995e+02	1.243431230375026217e+02
	6.166607588659540085e+01	4.808320202014739664e+01	7.682054283682860785e+01	1.031224677617898209e+02	6.391787033698847864e+01
	4.968204729405410092e+01	5.134429760479854821e+01	5.553133364008230899e+01	6.245726528916370768e+01	1.752287024090931311e+02
	5.502989180349793941e+01	6.543867666714680809e+01	6.201448683698648523e+01	8.689562408342798960e+01	1.107771372419321665e+02
	4.700280066682526581e+01	7.795876198153685266e+01	5.419864116241512164e+01	9.505119156400630231e+01	8.852162895999474301e+01
	4.413871295763824065e+01	2.460127653893516140e+02	1.048548298535396697e+02	8.703290075260605363e+01	1.036124016207567138e+02
	3.603040706233110058e+01	6.757846829870383942e+01	6.959697499093270778e+01	1.200641553602835359e+02	1.017479477973618884e+02
	3.499687405374774585e+01	5.148283479611117031e+01	6.268062514291705156e+01	1.117261457446784050e+02	1.006059021623098175e+02
	4.397415004521964477e+01	1.393174351414234593e+02	7.149847500068999295e+01	1.079736515983865530e+02	8.131072405656944113e+01
	5.056436739764959043e+01	6.887938346863892036e+01	5.609016800300742744e+01	5.773595344207964786e+01	1.872113732194765134e+02
	8.327165741679723965e+01	4.392897022258529915e+01	1.002278167167107057e+02	1.018853463220172273e+02	1.106588073053299155e+02
	3.686923123433498972e+01	2.162401820561063914e+02	9.419778931725015525e+01	7.586843424504657207e+01	1.147447847126247069e+02
	2.644173067534439383e+02	5.335162566341434598e+01	7.999039959728395388e+01	9.595401471251196313e+01	9.071734949087648658e+01
	4.036511142757398574e+01	4.645234265706523047e+01	1.092832921752078477e+02	1.375948882785100409e+02	1.052436193810684983e+02
	2.670039978723825769e+01	-4.902932308133392780e+01	9.719117590849765520e+01	8.872254633768667986e+01	1.726336891063780570e+02
	3.494568594730580458e+01	-4.073493446164679455e+01	8.703160357864085483e+01	8.507676658102151634e+01	2.556108131745982632e+02
	3.741182581129826445e+01	6.528931817085853595e+01	1.372541801925189588e+02	1.242612168568103215e+02	1.107269046337922731e+02
	1.855138991265982611e+02	5.772386741935979870e+01	1.071439843327139698e+02	1.326144006240373585e+02	1.679471508116409950e+02
	7.230431395860185262e+01	5.077819764674818970e+01	8.633400447489327689e+01	1.384886115142460881e+02	1.674761511894951127e+02
	5.808724183505786698e+01	5.993121936419134244e+01	1.291848253891729712e+02	-1.320164191017674682e+02	1.771726843098793722e+02
	3.856456185820170504e+02	4.601687938797038413e+01	8.959286219626729064e+01	1.019639360259963468e+02	1.670305852830709625e+02
	5.647429787739092433e+01	6.693011732821283033e+01	5.839634629090269868e+01	1.077406354177427659e+02	7.793230328197293488e+01
	3.978833813170162870e+01	4.257024837033281273e+01	9.506783766267071201e+01	1.258755036032159467e+02	8.634005487381695332e+01
	4.713268806529792698e+01	5.303615624464089962e+01	7.735742161443847920e+01	1.397585419741645296e+02	1.283127206304933168e+02
	8.605237539061533880e+01	6.135194798963130580e+01	1.202406703513331507e+02	9.345188758232930581e+01	1.264240699922034281e+02
	6.201849248131045300e+01	7.676935185709687914e+01	8.951082115146674312e+01	9.123160566082417233e+01	1.148493819607261486e+02
	6.753482416405159938e+01	4.315584544905265574e+01	1.069255284138609312e+02	1.044841574766695800e+02	1.324786417276229997e+02
	2.928018709705481228e+02	6.995954385430832190e+01	7.133951627267724405e+01	9.659761245625843173e+01	1.645111106052677883e+02
	7.674710881904822202e+01	-6.179106746743644862e+01	5.840910189841778077e+01	8.263559276575067258e+01	2.281986685193011226e+02
	1.186572025771205574e+02	4.026436735431809666e+01	1.251857493552101772e+02	7.485593018723139380e+01	1.817265352659548512e+02
	6.311152627026602602e+01	4.204853560814596136e+01	6.551143502981106792e+01	1.463970258843755516e+02	8.933742565113590217e+01
	6.534346775481020586e+01	6.091516415966971465e+01	8.599595066772388918e+01	1.029418937434266894e+02	1.016803854894208712e+02
	7.214531867255689690e+01	-4.438937139754010985e+01	5.845185149718858497e+01	1.290732490969704997e+02	1.836482067086413679e+02
	4.033473827829453739e+01	6.356891214658447353e+01	6.507374093121234182e+01	5.033469478877959347e+01	2.426338154858154894e+02
	3.966164540764643220e+01	6.421476524134365604e+01	5.041530174629859573e+01	9.410772749556468852e+01	1.414683411143543594e+02
	1.106704446198160241e+02	6.426900809268583714e+01	7.944993731156553451e+01	1.799593607735950513e+02	1.994268607870722860e+02
	6.062045638408375225e+01	5.118619904010854071e+01	1.069198949468835877e+02	1.765446022484943569e+02	1.185709290620513343e+02
	2.928019897523896375e+01	8.689519494137807953e+01	2.235754326057382855e+02	1.303851718068035552e+02	1.928100153884534222e+02
	4.698212841835462683e+01	8.904658402886421698e+01	9.750976193349465859e+01	5.743492837827709536e+02	1.707534577069736770e+02
	5.223646750062080457e+01	8.636338353629362530e+01	-5.646264069839010347e+01	1.401825795148019154e+02	9.529409500128011246e+01
	3.323905345350510032e+01	5.397242303589418810e+01	8.601580033283349280e+01	1.761364599601521661e+02	1.295472606652248828e+02
	5.595584775931518351e+01	5.178717854786290786e+01	9.470333997982795893e+01	4.959241388645070714e+01	1.426784941160381663e+02
	6.699428034333051585e+01	3.440439320153288350e+01	8.024481868115601912e+01	8.940613057078023473e+01	1.015557934466453673e+02
	1.033896994042796393e+02	5.785373093632991015e+01	6.740643850724326569e+01	1.370198013385965226e+02	8.330510908374530743e+01
	8.532139121294500228e+01	9.133983329263091377e+01	5.740012246720716860e+01	9.811618875020221253e+01	1.489584619531524083e+02
	4.352612438335523137e+01	9.292234502474228464e+01	7.769795002897103586e+01	2.804984275949530002e+02	1.131287896652756615e+02
	5.878379287095133066e+01	5.757347361992346180e+01	1.007674810293147942e+02	8.909633375584860460e+01	1.309933675427526794e+02
	1.252508500754141778e+02	1.263335666108441728e+02	7.542757178652030348e+01	8.862289889621163752e+01	1.236883213655012952e+02
	2.771864883702579618e+02	7.403679750134021731e+01	6.293845781508137094e+01	1.780194790750555001e+02	7.971908950618396261e+01
	4.880289699193978947e+01	7.084667115995829079e+01	6.900627545624264769e+01	1.227216751041625855e+02	9.049800215761119659e+01
	2.249013284392313778e+02	7.513650994283305806e+01	5.741843844279575393e+01	9.703092313699004023e+01	2.003125988089890370e+02
	6.134993857088895197e+01	6.139027063114417615e+01	5.922960893209513245e+01	1.475055532715028335e+02	1.857449134384365266e+02
	7.970585788873030708e+01	5.843738741389634583e+01	4.837438027018188791e+01	9.852939593853771783e+01	1.012118044117648452e+02
	5.581843615429120575e+01	1.324924763570229516e+02	9.051368902379574877e+01	1.668763542927242440e+02	1.517088676988640543e+02
	5.212502470286528933e+01	7.048841879093852469e+01	7.030651451175170052e+01	5.898770542311545739e+01	2.659432312967168173e+02
	4.271918821170234537e+01	7.780121191018564275e+01	-4.479390616384417001e+01	9.548399172285300551e+01	9.936288535051198778e+01
	7.295501355886030126e+01	9.628795714846714304e+01	8.719475295284122751e+01	7.879770943801798921e+01	1.868058283761339737e+02
	1.509267865444772042e+03	4.853676946164416961e+01	1.045417082605187034e+02	2.152905236285990895e+02	1.386146299063069591e+02
	5.574823925704405525e+01	6.638124049866678433e+01	8.271927446286113650e+01	1.166745589650365105e+02	1.174048863764366644e+02
	4.841901837893644256e+01	1.721340188020640767e+02	8.463010026941820740e+01	4.753558482196916657e+01	1.528701482535973071e+02
	7.388389715425340398e+01	6.349404575892627633e+01	3.828660855093664139e+01	9.171979484836640495e+01	1.036820506991345923e+02
	5.176922110499989316e+01	4.514965665354430513e+01	1.031689883065801894e+02	4.936536798588213060e+01	1.298719421888376360e+02
	5.603716133171491265e+01	5.781859025880087444e+01	1.155507705402003182e+02	9.753007579841262498e+01	2.602926069457175799e+02
	6.509807342090293503e+01	3.533536645299138002e+01	8.897750377839648195e+01	1.914571956123775180e+02	1.110809804950248179e+02
	8.435286668546656585e+01	7.738866130366453433e+01	9.663997120604923907e+01	7.254073522424619114e+01	7.488086836423748593e+01
	5.545544608154578015e+01	1.716177747882421727e+02	5.554565732671738942e+01	5.047444645915574313e+01	7.710488484138147669e+01
	5.005155367775599018e+01	6.129196084274663292e+01	4.991492771376068305e+01	2.014571865731550986e+02	1.694453213880336477e+02
	1.178019069692892771e+02	7.229279270784432754e+01	4.406366989875039053e+01	1.315036048009312424e+02	1.016267407789627839e+02
	6.158123872551602318e+01	3.100814180884111337e+01	7.158600384965099295e+01	9.652703129320903486e+01	1.152501685054382534e+02
	5.497292338081484075e+01	4.807086546791541082e+01	5.867976156945650956e+01	1.122476665235829927e+02	1.254288338880083131e+02
	3.658527531710032576e+01	7.777273423279667952e+01	8.740300703803771398e+01	6.485263316823889568e+01	1.527858043052009123e+02
	4.815439196638894970e+01	8.488142670556668179e+01	5.849417837779270712e+01	2.905955605606540644e+02	2.247314675778330866e+02
	5.217132541703980309e+01	8.695205179897587300e+01	1.333399940114378239e+02	6.448651335181111222e+01	1.340093359323388995e+02
	6.037806496961282221e+01	5.838648722640704136e+01	6.677720684283131902e+01	1.305640385948890412e+02	1.539217694172283188e+02
	4.926716707624177616e+01	4.118967320717764125e+01	7.719632657785528806e+01	1.050136163335087645e+02	1.093606315006209826e+02
	5.530998856677067010e+01	6.093072709755753635e+01	8.468669287776833698e+01	1.199656750410413082e+02	1.201072754538072047e+02
	8.319644854812776202e+01	8.888579835741830948e+01	8.426633465970289194e+01	5.444677341492980815e+01	1.391869126074419967e+02
	1.608674430429403799e+02	5.931456049902259053e+01	1.120490663924695127e+02	1.350345300498023562e+02	1.002977646114785273e+02
	1.167966859780540432e+02	4.549355822835875074e+01	1.273088113415587088e+02	1.124772783524515631e+02	1.933346474303974674e+02
	1.921712425568730254e+01	8.588975724348762242e+01	9.426458977323210320e+01	7.560541131399128290e+01	5.089580661537436868e+02
	2.950676313147400975e+01	8.421406604599839341e+01	1.136661116376122038e+02	1.290762473762856075e+02	1.286803044028570184e+02
	4.889848175862344704e+01	3.732200749800884410e+01	-3.935109370459576184e+01	1.374926740547661552e+02	1.259671607189095965e+02
	8.344392453648357844e+01	3.469364418967860786e+01	7.531754298659753033e+01	1.348153625587732449e+02	1.713850961676801035e+02
	5.651309327437399332e+01	7.321262486019689675e+01	7.514901391590503010e+01	9.276989200034959993e+01	1.273059110547548727e+02
	5.735503471908512552e+01	6.484192609111207162e+01	9.214365550423489992e+01	1.161689667708675984e+02	1.091801094334796289e+02
	5.247696918551287126e+01	4.721523695587155345e+01	1.205166090746743492e+02	7.688679698491938552e+01	1.115077336977851132e+02
	3.892185273044937333e+01	6.027707915300607766e+01	5.616601795648636397e+01	6.680129099510550361e+01	1.258200037793639012e+02
	5.061859576323478649e+01	6.170672521017285561e+01	7.751540942668798095e+01	1.208434559763504410e+02	1.165884209066052790e+02
	6.491036596951011006e+01	4.992556112508234634e+01	1.300801824104924549e+02	1.012132340890251072e+02	1.337527590161055571e+02
	6.362732496557559614e+01	-4.434058315819709151e+01	5.356543948177091607e+01	5.250726280234315624e+01	1.725488081853412154e+02
	7.650482802477412747e+01	5.177582478731634552e+01	7.277687678045309383e+01	6.237222452532504491e+01	1.415368338169125479e+02
	3.349306124955386110e+01	4.022166148081822712e+01	6.362473644777507786e+01	7.595487931212538513e+01	1.108877695946263628e+02
	2.421803969039442279e+02	1.488552021951542770e+02	6.522357389385382476e+01	1.023207850320037693e+02	9.992870564708647407e+01
	6.124696180151794067e+01	9.265323940185767526e+01	5.647055297395857565e+01	8.581061327961106144e+01	1.099382327129044512e+02
	1.021969049196321464e+02	4.210785278966124423e+01	6.789376201529030652e+01	6.020835933080541480e+01	8.038246712735725907e+01
	3.632455804574089342e+01	6.676550931617974527e+01	7.012745765486837968e+01	1.831843460701319941e+02	3.043854243403241639e+02
	6.965056623660431967e+01	4.541331557381175088e+01	7.323064264459735284e+01	2.004151917702781702e+02	1.099363503013546364e+02
	6.540289568127037967e+01	5.505118982378438375e+01	1.105744176249176434e+02	1.010903156445897793e+02	1.111379060801518079e+02
	9.102825041194557798e+01	5.294442362086800102e+01	9.895006930100177556e+01	1.440495588299183680e+02	-1.248868517015729225e+02
	5.007519520272876434e+01	7.200531909204373449e+01	5.135808236988794562e+01	1.187022787571480933e+02	1.214958389882515064e+02
	1.158006602052511624e+02	8.171988828390213655e+01	8.985100879082619940e+01	1.106115467490513709e+02	1.307366606249058520e+02
	6.724985041894979076e+01	5.424699815926823732e+01	4.361934734116626089e+01	7.790398985600002391e+01	1.859405620067842619e+02
	1.106330389216339540e+02	4.634801080602473178e+01	8.810253962672105388e+01	1.075947701402887020e+02	8.157014777332271649e+01
	5.030965921833082888e+01	-3.038197746603212224e+01	1.094613418047266009e+02	1.114769286213162900e+02	-7.863125089657918920e+01
	4.065820463094760839e+01	-4.176841424892162991e+01	8.881833990814307356e+01	8.843144207109982347e+01	2.182383507463645742e+02
	7.498038986341393297e+01	1.307317670942506709e+02	1.201330691799642523e+02	7.126168999557448558e+01	3.597467823618553098e+02
	1.261410097092517759e+02	5.014287962483560790e+01	6.170093850856331130e+01	5.759767758734319898e+01	1.809432885313594568e+02
	2.551594802689702135e+01	5.421949091558058598e+01	5.915197454594987647e+01	7.805435703755193799e+01	8.183328488883003615e+01
	5.676958819029690773e+01	7.142792078435290648e+01	6.578770489051217396e+01	9.399878522033401396e+01	1.228038828956021149e+02
	6.702957376171454484e+01	5.386073941602334259e+01	5.234976777922997826e+01	1.016845468856214296e+02	7.046192226520794577e+01
	4.648464084152304565e+01	7.085316826581090766e+01	6.698450012642933871e+01	1.023643828713894095e+02	2.124879876950978428e+02
	4.329460123493751667e+01	3.333072704377542550e+01	7.234148724306237455e+01	9.823561447554446602e+01	2.339823400749441475e+02
	1.436186905620805021e+02	1.012661402873533518e+02	6.436773963360397488e+01	9.764898753088162664e+01	1.557135106659901851e+02
	1.077688623328764947e+02	8.605481374563488828e+01	1.038526977606360759e+02	1.062371941411626608e+02	1.336207179840500601e+02
	6.143692073524401565e+01	1.915201444131128596e+02	4.847563335128477746e+01	9.162896257172336334e+01	7.768779269155486134e+01
	5.335853071476092424e+01	6.212612767422479010e+01	1.044010754170142690e+02	1.414594599680368390e+02	2.168841077972298024e+02
	4.686023765127363561e+01	5.394188787437400379e+01	5.225768641621164079e+01	1.399085462246455904e+02	1.055850549543810217e+02
	3.637105686082594502e+01	1.887837761180347229e+02	4.320115362882946641e+01	9.314909670174877476e+01	1.134666026650896953e+02
	5.657467064064763917e+01	6.967197068378780500e+01	6.531535837630386254e+01	8.481354351236072375e+01	7.195819846761690997e+01
	5.999994553377724316e+01	8.595294777682339316e+01	5.417999063864764508e+01	1.047445844570383713e+02	8.467637081238625285e+01
	4.137298408947383166e+01	9.248592877006814206e+01	5.298582507316719870e+01	2.122135301150826479e+02	8.316090526932458715e+01
	8.806723718723731054e+01	3.829752032219315794e+01	6.391718016776419375e+01	1.064088673303796497e+02	1.211146028867208884e+02
	8.831086623573180816e+01	5.090022764945670986e+01	5.915859357975755728e+01	-6.486740576632070088e+01	1.792926184509927339e+02
	5.210750855796354841e+01	4.565876388218671877e+01	8.674875463790205288e+01	1.102060658119130210e+02	1.000850893232362466e+02
	6.985947115689489806e+01	5.764591954949942476e+01	5.731752097236022081e+01	1.119309088660217384e+02	1.659950583338611523e+02
	5.573650086672132886e+01	5.735502327355715124e+01	5.649419492647189145e+01	1.074555703102197128e+02	2.120369335817921979e+02
	8.114859861540914210e+01	5.850673452711595957e+01	5.193500516611882745e+01	1.359306459403684642e+02	1.578838893380617492e+02
	1.345835825535033337e+02	6.862040183331484400e+01	6.716840974060093572e+01	1.333382278064171373e+02	1.562002455776871557e+02
	6.064009281248226557e+01	6.545160389387564237e+01	1.086031261400031553e+02	1.177047606697449567e+02	1.314065297836117736e+02
	6.359472321195904954e+01	8.075255108313632491e+01	6.485448325187108765e+01	1.461427962033130541e+02	1.103273633239416256e+02
	9.271438437542460065e+01	5.802517756000787585e+01	4.283478880538742573e+01	1.035854104702506504e+02	1.200111869696836493e+02
	2.050151072041108478e+02	5.447922347903742946e+01	9.898612147748642087e+01	7.949226775757549035e+01	1.052240834910687255e+02
	5.708741969245190262e+01	3.481520612895997147e+01	8.093918906355177967e+01	1.298604618607395764e+02	8.778199222841818994e+01
	6.686635141695911955e+01	5.586899816071145608e+01	5.067165872070894750e+01	8.678298279301044715e+01	1.393589310079199777e+02
	5.653057710848473505e+01	7.123641065924852001e+01	1.004213903342282350e+02	8.926550819560202399e+01	2.204594043303198418e+02
	2.654286864339702134e+01	4.956416536453168220e+01	9.158072780948225500e+01	1.177765642229115599e+02	9.992964295001262087e+01
	8.102234388134877463e+01	4.996451831838904667e+01	5.986739936320474698e+01	9.268671001264445408e+01	7.851796286242121425e+01
	6.413451078242155745e+01	6.811410482103062236e+01	7.167884368712795151e+01	1.034236419297157994e+02	-9.575177812742961692e+01
	4.505364533361295543e+01	3.808674170485743815e+01	1.015214151649666405e+02	1.261840508940036898e+02	1.535879620654993971e+02
	5.890755152032803466e+01	-2.844349739700157542e+01	1.015917066069554124e+02	8.734454949188157968e+01	1.576926824140072370e+02
	8.611171156860480380e+01	7.145696391555776472e+01	8.101279227711317787e+01	1.770700658672190286e+02	1.983862315952359552e+02
	7.129823155067261098e+01	2.234831952177065943e+02	6.038610439898601356e+01	2.905069232352313406e+02	1.179327059409018261e+02
	1.246844066633344710e+02	5.663705123550015230e+01	5.714450778864702585e+01	2.059530612055933148e+02	1.594520934156271323e+02
	3.591513541138847643e+01	6.008588950412178775e+01	6.630512193776050367e+01	1.247345946833629569e+02	1.619619338186424216e+02
	6.277696943653420902e+01	5.117636250984258339e+01	7.438615090579894229e+01	1.066838435600768378e+02	7.636892309260746003e+01
	6.772552734142817599e+01	6.120271159881481537e+01	7.739405212294543901e+01	3.614521594869216301e+02	9.160704086169437232e+01
	6.257172125183326017e+01	6.509338576586259251e+01	9.601643929299510205e+01	6.151086160145448645e+01	1.092531466605719004e+02
	4.102688010662432561e+01	5.611153008029751987e+01	8.298126966730531251e+01	1.116417588153699825e+02	8.575320637848709282e+01
	6.794162525963410815e+01	4.952624239279400342e+01	7.682223571143659058e+01	4.175882443448312387e+01	9.414194649011564309e+01
	1.263958239284550871e+02	4.758895383972804893e+01	1.012870390599252772e+02	1.248221833155526781e+02	1.063603472767603506e+02
	1.213233955012094469e+02	9.008384204318586796e+01	7.921322595565378322e+01	1.103418363536832629e+02	1.423232139749258351e+02
	1.651780679245877650e+02	4.394747880300503766e+02	9.479979722873264336e+01	8.987986290521806154e+01	1.487704121033000604e+02
	1.614644911724671488e+02	6.623978096328245613e+01	6.930494720942306230e+01	1.212873446263221666e+02	1.030670324103939208e+02
	6.525526649393886203e+01	7.352849710724242982e+01	1.006504137768622797e+02	9.769661942820374634e+01	1.091879940658601811e+02
	7.568616732855979023e+01	4.842997995694700819e+01	1.059506474459033996e+02	8.889115142919307289e+01	1.154995837107138925e+02
	3.891366145981143632e+01	9.063558661651944703e+01	9.150120508779212969e+01	8.458176889207452120e+01	1.682648567202901972e+02
	4.978833573938826618e+01	5.319405344946447656e+01	1.069930774527629609e+02	8.095687749659856536e+01	6.200601241309041711e+01
	3.416727021762509509e+01	5.459241514787770200e+01	1.126377267549786438e+02	9.601303663621580142e+01	1.411840824410697621e+02
	4.147618684644668718e+01	6.434548461347648640e+01	1.135618246424748605e+02	1.231570367754286082e+02	1.300910978837062544e+02
	6.156896105949385856e+01	4.104120505455190226e+01	1.074582283465159946e+02	1.379595570141839858e+02	7.174723298298610530e+01
	5.371568615254513901e+01	5.438596174383470583e+01	8.586012839860200074e+01	8.562500537072914142e+01	1.014632115400611951e+02
	3.149409198169924196e+01	7.325479166833710565e+01	7.333522075796963691e+01	1.188506755532297348e+02	1.372005558576510396e+02
	6.597937061340621767e+01	4.198133734203420886e+01	8.166804633090335130e+01	1.014509313850919767e+02	9.987368221588045003e+01
	5.530490637300765400e+01	8.897280226454087426e+01	5.896755604351595537e+01	4.895297026505909344e+01	1.000117834931383243e+02
	1.107527321532437981e+02	1.381607239856779756e+02	5.879333057833414955e+01	9.136897311473779837e+01	1.808496819753459306e+02
	2.678448804899315405e+01	1.159595759354877345e+02	7.817923556572377208e+01	1.451887398187079441e+02	9.222760143352319062e+01
	3.603876376597602160e+01	3.054801458262699043e+01	7.535436765399416004e+01	8.703721742216352197e+01	9.515048398839687138e+01
	5.111671286103393896e+01	3.890843494119437906e+01	5.918325885396968999e+01	4.684621842055892671e+01	1.885865832885847624e+02
	3.360030524391511619e+01	5.353101450736627953e+01	5.631674653327309699e+01	6.108780650489525499e+01	9.178235864170638081e+01
	2.803754098799067407e+01	5.957525595152000619e+01	4.802325576823517395e+01	1.564109402450337711e+02	1.312784214245832288e+02
	9.044150232824594582e+01	3.380694127299319973e+01	1.191501629311433561e+02	4.343126713487745292e+02	1.586375813785665798e+02
	5.821410300400215476e+01	4.511870247197584405e+01	8.622807019079021984e+01	8.568774202434180154e+01	1.100653193934900287e+02
	5.023447869139822330e+01	1.052614393842020633e+02	6.243101507204553258e+01	1.214460266880401065e+02	1.697351160527262834e+02
	4.921109604933293724e+01	5.371635967458145444e+01	7.956959669212861286e+01	7.477907049698599451e+01	1.678298301249040776e+02
[truncated: 14,272 more rows]

## Sheet: Fig. 1j-k
SV-AUC data was analyzed with UltraScan III (v. 4). The following data is the result of the van Holde-Weischet analysis.
[truncated: 103 more rows]

[truncated: 12 more sheets: Fig. 3b, Fig. 3c-f, Fig. 3g, Fig. 4a, Fig. 4b, HDX-MS Table, HDX-MS Run1 (Fig. 2d) , HDX-MS Run2 (Fig. 6), Fig. s4a-d, Fig. s5a-c, Fig. s6, Fig. s8]
